# Supplementary material for: Proteome specialization of anaerobic fungi during ruminal degradation of recalcitrant plant fiber
Source: ISME J. 2020 Sep 14;15(2):421–34. doi: 10.1038/s41396-020-00769-x (PMC8026616; doi:10.1038/s41396-020-00769-x)
Supplement: Supplementary file 2 — Supplementary Data S1 [file 41396_2020_769_MOESM2_ESM.txt]

(((Anasp:0.00000100000050002909,(Pirfi:0.01212028707105366511,((Neosp:0.02252255102618480262,Orpsp:0.01384447657616310300):0.00675999066032445268[46],PirE2:0.01770361953082221634):0.00690412838018260831[39]):0.02122151220076209932[61]):0.60878196804038331447[100],M.ruminantium:0.65491986266207424805):0.561694533957104[100],(UBA1235:0.63807062495472088859,(((AS1a:0.00000100000050002909,UBA1221:0.00189616869489553038):0.07582135131311512621[100],UBA1186:0.09432425047914497207):0.33658524848099463656[100],((((UBA1191:0.23853351600699726487,(UBA1267:0.23102083603718676086,((UBA1201:0.11186472811036214658,(UBA1241:0.07318917986612054338,UBA1175:0.07428872303601165294):0.08737513642445132733[100]):0.02887458290837111030[67],((UBA1251:0.17395458089688525805,AN:0.14792477520996405449):0.01954323672070390483[47],(UBA1225:0.13314446113025038554,(UBA1258:0.08419789240569010291,(APb:0.14023575745177671581,B.fibrisolvens:0.05752664545167179150):0.06037190766346584719[100]):0.02074153612656706377[81]):0.04119241917932900399[94]):0.01410506685600515335[36]):0.04721304387311631157[89]):0.07284800496585862317[99]):0.03899466754698653614[70],(((UBA1214:0.24283842312959985632,(UBA1224:0.21287512882269787884,(UBA1262:0.19357435569689257493,((UBA1252:0.20951388845646634618,(UBA1260:0.25150453833346875232,UBA1259:0.16458337884364734882):0.04635401637588725671[80]):0.02726717455212121152[58],UBA1242:0.28308008988091187819):0.06110836522530938009[93]):0.03908261983357374375[75]):0.02818337729097695685[57]):0.05978886269159731232[95],((UBA1234:0.25053203132929763308,(UBA1193:0.26032609662283390239,(UBA1255:0.15777266668193679067,(UBA1257:0.15153265713931859948,(UBA1243:0.07003258002884793498,UBA1212:0.04289698662437110843):0.10782946879427568465[100]):0.02631507765509200070[70]):0.08372573820270705347[100]):0.03695701379502400186[95]):0.02459998444141416052[45],((UBA1246:0.09766398961356476116,UBA1230:0.12963354962559572869):0.09018060036497481391[100],((((((UBA1244:0.04339626197173131195,UBA1213:0.03482019409820179962):0.06123022467176942457[100],BOa:0.13447693369181010214):0.04027457966499880387[100],(UBA1236:0.09969020481288642932,(UBA1227:0.07274984088212985145,UBA1207:0.08363341351158419534):0.03826570229964333658[89]):0.06477334692170348684[89]):0.02844788172938914061[81],(R.albus:0.12015049728958997199,((R.flavefaciens_ND2009:0.00083231532691852407,R.flavefaciens_SAb67:0.00159179083147104419):0.00539209816927769311[99],(R.flavefaciens_Y1:0.00702836848341836882,(R.flavefaciens_MA2007:0.00735711282508917565,(UBA1190:0.02785260489826378236,UBA1210:0.02087169137765916213):0.00558944392891499910[65]):0.00587818600974137229[80]):0.00363974819581416170[55]):0.08832880757355450474[100]):0.07468803337432634859[100]):0.02652099418296649871[77],UBA1198:0.25464647568515819120):0.03021620489694365128[86],((UBA1239:0.13842930739803069318,UBA1206:0.17696437263371464499):0.03850413710202210682[47],(UBA1194:0.19723704491353730162,UBA1248:0.16228005042254878276):0.03685759880385573728[60]):0.05221218094153506906[100]):0.02066513093859826886[50]):0.07374531963572693305[86]):0.01963567089316983413[19]):0.02169852842095153916[36],UBA1222:0.55170872193665210226):0.00963446310120052822[23]):0.04796064912806517061[74],(B.licheniformis:0.18362032341330200569,(UBA1261:0.55177279454489047694,((UBA1245:0.06854974854529274908,UBA1231:0.07682677599834025761):0.18490210648913329994[100],UBA1188:0.30702559442876314888):0.06439905900566068875[92]):0.04153171221347232156[74]):0.07909383030105529566[88]):0.06167422248556157088[64],(((UBA1265:0.21245137812552261636,(UBA1240:0.08893642417686660473,(AMa:0.08209356283530679088,UBA1233:0.13079538016641945042):0.04571564762404392579[96]):0.14210733241692172224[100]):0.30493177633253493175[100],((UBA1203:0.31928782950887840686,UBA1238:0.38370401632725964491):0.08515097068710970885[91],(((UBA1177:0.05134920600693389237,UBA1196:0.04681957137495944971):0.04547337364607342836[100],UBA1209:0.07934849414110711763):0.39629496839834987831[100],((UBA1249:0.15002011235275627965,(UBA1264:0.12639928351366325199,UBA1220:0.19218424221108357242):0.04769751788010533067[76]):0.27446010807346954419[100],((UBA1185:0.03003024740772793078,UBA1218:0.02003102899259532471):0.50769345312817626414[100],UBA1254:0.20756577181643043328):0.16987978598898939575[100]):0.05579770746973967965[89]):0.04434657944974432914[67]):0.03272512825653378643[44]):0.02902478186235324387[32],(((UBA3054:0.17797327015326147581,UBA1247:0.09132354595931670149):0.29832615596780798217[100],((UBA1200:0.05942938266314553436,UBA1211:0.07573370730795830896):0.38981043857977454303[100],(UBA1183:0.53543765580597180165,UBA1263:0.36567021987089437518):0.07599429684190479872[96]):0.07982311761998182875[99]):0.07770926487927573567[97],((F.succinogens:0.46383311295820095488,(UBA1202:0.12812223742901346357,UBA1174:0.14870579842637426937):0.42652503639258093626[100]):0.06787450755314912432[47],(((UBA1204:0.09029934685436187547,(UBA1173:0.01530730018037333544,UBA1178:0.01318445335407431203):0.07421942458094767103[98]):0.10418637682085456209[100],((UBA1176:0.15664153158065355353,((UBA1195:0.03259920840814039406,UBA1266:0.03669018753422345624):0.06939071545440211874[100],(UBA1205:0.04176280808210072054,UBA1215:0.06372946933530004854):0.06896026648243142043[100]):0.06267530833962184356[100]):0.05474151730792526510[100],(UBA1219:0.06983456006329545607,(UBA1208:0.05116012087883910903,(UBA1223:0.02094827394928714878,(UBA1217:0.01372206492808368365,AQ:0.00000100000050002909):0.02242448731280263438[100]):0.01933803326632711067[100]):0.03953938300877792023[100]):0.07818044726097285457[100]):0.03403852064645222081[97]):0.06252601763867809970[100],(((UBA1197:0.05477672154945871508,UBA1237:0.05555684798012369002):0.13166222965321458527[100],(UBA1232:0.12267426358835049893,(UBA3053:0.06966010114850677837,UBA1199:0.05576982543844501150):0.04474986815840339277[99]):0.03307383565417159471[87]):0.10162057792736828299[100],((((UBA1181:0.07037091789952842902,UBA1229:0.12393513302985824376):0.05232528922829816215[99],((((UBA1189:0.07244521898760455936,(UBA1182:0.01351752151251619204,UBA1192:0.03819081486091251143):0.04621130691160916376[66]):0.02501371459036369829[55],(P.bryantii:0.07794321335409866436,((P.ruminicola_KHT3:0.00466791155059898162,P.ruminicola_BP1-162:0.00505672129566500043):0.03130593561944214342[100],P.brevis:0.03720853795478210047):0.02402090382578147415[98]):0.07965794993459433815[100]):0.00920594829099853108[26],UBA1179:0.10384544120882063800):0.03127756765760864727[97],(UBA1228:0.11775913230884713090,UBA1250:0.10342156242730586591):0.05758466045599371086[97]):0.01740675026911029169[45]):0.01957464342004796090[74],(UBA1253:0.06079203652843247208,(UBA1187:0.06770409011008023115,(UBA1216:0.01373206109851115263,UBA1180:0.01540306315184922052):0.05094960533006698961[100]):0.02339407932991947880[88]):0.09151943460222511373[100]):0.06916200072451871017[100],(AH:0.19312955492777772459,UBA1184:0.18690423592992316815)OROOT:0.04054136804187241649[39]):0.02243004576523394480[33]):0.03373983998928786754[62]):0.26918969618120369702[100]):0.03177520043199051625[38]):0.03096413693847682030[38]):0.03479551690470601699[22]):0.05423144424502367167[14]):0.10848253985557619605[33]):0.561694533957104);
