# Supplementary material for: Proteome specialization of anaerobic fungi during ruminal degradation of recalcitrant plant fiber
Source: ISME J. 2020 Sep 14;15(2):421–34. doi: 10.1038/s41396-020-00769-x (PMC8026616; doi:10.1038/s41396-020-00769-x)
Supplement: Supplementary file 3 — Supplementary Data S2 [file 41396_2020_769_MOESM3_ESM.xlsx]

## Sheet: Sheet1
Supplementary Data S2: A comprehensive table of all proteins detected from the metaproteome data when searched against RUS-refDB. 'NoP' indicates the number of protein identifications in each protein group, 'RF' refers to the rumen fluid while 'SF' is the switchgrass fiber-associated samples.			Protein Detection [log2(LFQ)]						Functional Annotation
MAG/genom ID (first match only)	Majority protein IDs	NoP	RF Cow 1	RF Cow 2	RF AVG	SF Cow 1	SF Cow 2	SF AVG	CAZy	Pfam ID	Pfam Description
AH	AH_HiSeq_00956090	3	24.6605	26.8096	25.735	24.9243	25.8852	25.4047		PF01293	Phosphoenolpyruvate carboxykinase
AH	AH_HiSeq_00956650	1	NaN	22.1384	22.1384	NaN	NaN	NaN		PF00266	Aminotransferase class-V
AH	AH_HiSeq_00956660;UBA1237_contig_382222_3	2	25.3535	26.4074	25.8804	21.7484	22.776	22.2622		PF00389;PF02826	D-isomer specific 2-hydroxyacid dehydrogenase, catalytic domain;D-isomer specific 2-hydroxyacid dehydrogenase, NAD binding domain
AH	AH_HiSeq_00956750	1	NaN	NaN	NaN	24.2964	24.0667	24.1816		PF00056;PF02866	lactate/malate dehydrogenase, alpha/beta C-terminal domain;lactate/malate dehydrogenase, NAD binding domain
AH	AH_HiSeq_00957770	1	NaN	23.274	23.274	22.7472	23.4406	23.0939		PF01515	Phosphate acetyl/butaryl transferase
AH	AH_HiSeq_00958580	1	NaN	18.5235	18.5235	NaN	NaN	NaN		PF00009;PF00679;PF03144	Elongation factor G C-terminus;Elongation factor Tu domain 2;Elongation factor Tu GTP binding domain
AH	AH_HiSeq_00958630	1	NaN	NaN	NaN	NaN	23.2853	23.2853		PF10139	Putative bacterial virulence factor
AH	AH_HiSeq_00958760	1	NaN	24.2723	24.2723	NaN	21.8814	21.8814		PF00679;PF03764	Elongation factor G C-terminus;Elongation factor G, domain IV
AH	AH_HiSeq_00959950	1	NaN	22.3235	22.3235	NaN	NaN	NaN		PF00549;PF08442	ATP-grasp domain;CoA-ligase
AH	AH_HiSeq_00960000	1	NaN	NaN	NaN	NaN	23.1156	23.1156		PF09345	Domain of unknown function (DUF1987)
AH	AH_HiSeq_00960200	1	NaN	NaN	NaN	NaN	16.6374	16.6374		PF14063	Protein of unknown function (DUF4254)
AH	AH_HiSeq_00960570	1	NaN	23.7335	23.7335	NaN	NaN	NaN	GH94	PF06165;PF17167	Glycosyl hydrolase 36 superfamily, catalytic domain;Glycosyltransferase family 36
AH	AH_HiSeq_01044590	1	NaN	23.5582	23.5582	23.1491	23.1549	23.152		PF00012	Hsp70 protein
AH	AH_HiSeq_01044600	2	24.0166	24.2511	24.1338	24.3367	24.8025	24.5696		PF00012	Hsp70 protein
AH	AH_HiSeq_01044750;UBA1184_contig_20097_32;UBA1181_contig_4598_33;UBA1173_contig_6787_11;UBA1238_contig_3550_53;UBA1176_contig_1544_9;UBA1230_contig_3097_15;UBA1209_contig_2463_70;UBA1187_contig_13641_106	18	NaN	NaN	NaN	24.6807	NaN	24.6807		PF03030	Inorganic H+ pyrophosphatase
AH	AH_HiSeq_04532350	1	NaN	NaN	NaN	NaN	22.4704	22.4704		PF02812	Glu/Leu/Phe/Val dehydrogenase, dimerisation domain
AH	AH_HiSeq_04533520	1	NaN	NaN	NaN	NaN	21.2913	21.2913		PF00573	Ribosomal protein L4/L1 family
AH	AH_HiSeq_04533650	1	NaN	23.6659	23.6659	NaN	NaN	NaN		PF00410	Ribosomal protein S8
AH	AH_HiSeq_04533680;UBA1181_contig_9320_54	2	NaN	NaN	NaN	25.3162	NaN	25.3162		PF00333;PF03719	Ribosomal protein S5, C-terminal domain;Ribosomal protein S5, N-terminal domain
AH	AH_HiSeq_04533760;UBA3053_contig_4385_24	2	21.6083	NaN	21.6083	NaN	NaN	NaN		PF01000;PF01193;PF03118	Bacterial RNA polymerase, alpha chain C terminal domain;RNA polymerase Rpb3/Rpb11 dimerisation domain;RNA polymerase Rpb3/RpoA insert domain
AH	AH_HiSeq_04534330	1	25.154	25.4193	25.2866	24.3225	24.4048	24.3637		PF00456;PF02779	Transketolase, pyrimidine binding domain;Transketolase, thiamine diphosphate binding domain
AH	AH_HiSeq_04534860	1	20.2307	NaN	20.2307	NaN	NaN	NaN		PF00155	Aminotransferase class I and II
AH	AH_HiSeq_05226370	1	NaN	NaN	NaN	22.0638	NaN	22.0638		PF02368	Bacterial Ig-like domain (group 2)
AH	AH_HiSeq_05227010	1	NaN	NaN	NaN	NaN	20.4031	20.4031		PF00370;PF02782	FGGY family of carbohydrate kinases, C-terminal domain;FGGY family of carbohydrate kinases, N-terminal domain
AH	AH_HiSeq_05227860;UBA1182_contig_70929_12;UBA1179_contig_25409_8;Ga0070636_101265;Ga0104360_104141	5	NaN	22.8798	22.8798	NaN	NaN	NaN	GH51	PF06964	Alpha-L-arabinofuranosidase C-terminal domain
AH	AH_HiSeq_05228280	1	24.3423	23.8484	24.0954	22.2228	23.1204	22.6716		PF00118	TCP-1/cpn60 chaperonin family
AH	AH_HiSeq_05230460	1	NaN	NaN	NaN	23.3441	NaN	23.3441		PF14560	Ubiquitin-like domain
AH	AH_HiSeq_09043350	1	NaN	25.0544	25.0544	NaN	NaN	NaN		PF00162	Phosphoglycerate kinase
AH	AH_HiSeq_09043470	1	NaN	NaN	NaN	24.0955	23.5694	23.8324		PF00037;PF01558;PF01855;PF10371;PF17147	4Fe-4S binding domain;Domain of unknown function;Pyruvate ferredoxin/flavodoxin oxidoreductase;Pyruvate flavodoxin/ferredoxin oxidoreductase, thiamine diP-bdg;Pyruvate:ferredoxin oxidoreductase core domain II
AH	AH_HiSeq_09482630	1	22.2057	23.6755	22.9406	NaN	NaN	NaN		PF00342	Phosphoglucose isomerase
AH	AH_HiSeq_09483800	1	22.7771	NaN	22.7771	23.4496	24.4427	23.9462		PF00549;PF02629	CoA binding domain;CoA-ligase
AH	AH_HiSeq_09483850	1	NaN	NaN	NaN	NaN	19.2392	19.2392		PF01558	Pyruvate ferredoxin/flavodoxin oxidoreductase
AH	AH_HiSeq_11142370	2	27.1494	26.5191	26.8342	25.4976	25.4203	25.459		PF00365	Phosphofructokinase
AH	AH_HiSeq_11142520	1	25.0513	25.1825	25.1169	NaN	NaN	NaN		PF00391;PF01326;PF02896	PEP-utilising enzyme, mobile domain;PEP-utilising enzyme, TIM barrel domain;Pyruvate phosphate dikinase, PEP/pyruvate binding domain
AH	AH_HiSeq_11142820	1	NaN	NaN	NaN	NaN	23.3644	23.3644		PF14057	GGGtGRT protein
AH	AH_HiSeq_11142830	1	26.3597	25.4214	25.8905	24.8236	25.2758	25.0497
AH	AH_HiSeq_11142840	1	27.2266	27.8077	27.5171	26.6926	28.0568	27.3747		PF00113;PF03952	Enolase, C-terminal TIM barrel domain;Enolase, N-terminal domain
AH	AH_HiSeq_11143370	1	NaN	NaN	NaN	NaN	21.9475	21.9475		PF00764	Arginosuccinate synthase
AH	AH_HiSeq_11144210	2	25.1694	25.9541	25.5617	25.5196	25.3995	25.4595		PF00121	Triosephosphate isomerase
AH	AH_HiSeq_11991880	1	NaN	19.1941	19.1941	NaN	NaN	NaN		PF00006;PF02874	ATP synthase alpha/beta family, beta-barrel domain;ATP synthase alpha/beta family, nucleotide-binding domain
AH	AH_HiSeq_11992220;AH_HiSeq_11992270;UBA1216_contig_20585_79;UBA1253_contig_115107_22	4	NaN	23.4662	23.4662	NaN	22.0164	22.0164		PF01676;PF06415	BPG-independent PGAM N-terminus (iPGM_N);Metalloenzyme superfamily
AH	AH_HiSeq_11992600	1	NaN	NaN	NaN	NaN	23.7842	23.7842		PF00890;PF02910	FAD binding domain;Fumarate reductase flavoprotein C-term
AH	AH_HiSeq_11993860	1	NaN	NaN	NaN	NaN	21.6694	21.6694
AH	AH_HiSeq_11994110;Ga0104364_106158	2	24.549	23.8196	24.1843	23.0973	24.1769	23.6371		PF00550	Phosphopantetheine attachment site
AH	AH_HiSeq_11996080	1	24.3654	NaN	24.3654	22.7676	NaN	22.7676		PF00587;PF02403	Seryl-tRNA synthetase N-terminal domain;tRNA synthetase class II core domain (G, H, P, S and T)
AH	AH_HiSeq_11996150	1	NaN	NaN	NaN	20.0426	NaN	20.0426
AH	AH_HiSeq_11996640	1	24.0899	NaN	24.0899	25.5493	25.5779	25.5636		PF13181	Tetratricopeptide repeat
AH	AH_HiSeq_11997110	1	NaN	NaN	NaN	NaN	23.2648	23.2648		PF00312	Ribosomal protein S15
AH	AH_HiSeq_16450550	1	NaN	NaN	NaN	NaN	19.1212	19.1212		PF13793;PF14572	N-terminal domain of ribose phosphate pyrophosphokinase;Phosphoribosyl synthetase-associated domain
AH	AH_HiSeq_16452200;UBA1189_contig_4826_29	2	NaN	22.8962	22.8962	21.9447	22.6262	22.2854		PF00920	Dehydratase family
AH	AH_HiSeq_16579130;Ga0070636_102162	3	26.3636	25.4851	25.9243	25.9717	25.2886	25.6302		PF02915	Rubrerythrin
AH	AH_HiSeq_16579680	1	NaN	NaN	NaN	23.335	NaN	23.335
AH	AH_HiSeq_19543410;UBA1180_contig_17044_5;T496DRAFT_00370;Ga0104360_10867;Ga0070636_104161;UBA1189_contig_9945_11	6	NaN	26.1744	26.1744	24.7516	NaN	24.7516		PF00584;PF00687	Ribosomal protein L1p/L10e family;SecE/Sec61-gamma subunits of protein translocation complex
AH	AH_HiSeq_19543420;AQ_HiSeq_12851630	2	NaN	26.2823	26.2823	NaN	NaN	NaN		PF00298;PF03946	Ribosomal protein L11, N-terminal domain;Ribosomal protein L11, RNA binding domain
AH	AH_HiSeq_19543430	1	24.5204	23.4244	23.9724	25.4065	25.8665	25.6365		PF16320	Ribosomal protein L7/L12 dimerisation domain
AH	AH_HiSeq_19543510	1	28.2579	27.2402	27.7491	27.1338	27.2691	27.2015		PF00009;PF03143;PF03144	Elongation factor Tu C-terminal domain;Elongation factor Tu domain 2;Elongation factor Tu GTP binding domain
AH	AH_HiSeq_20965370	1	NaN	NaN	NaN	NaN	19.8076	19.8076
AH	AH_HiSeq_20965860	1	NaN	NaN	NaN	20.6431	NaN	20.6431
AH	AH_HiSeq_20966380	1	23.0272	23.2985	23.1629	NaN	NaN	NaN		PF00593;PF07715;PF13715	CarboxypepD_reg-like domain;TonB dependent receptor;TonB-dependent Receptor Plug Domain
AM a	AMa_HiSeq_02106690	2	25.0189	24.7996	24.9092	26.2936	25.5551	25.9244		PF00121	Triosephosphate isomerase
AM a	AMa_HiSeq_02106700	1	25.6771	NaN	25.6771	25.2385	25.4106	25.3246		PF00121	Triosephosphate isomerase
AM a	AMa_HiSeq_02106830	2	23.5913	23.7986	23.6949	24.5727	25.913	25.2429		PF01118;PF02774	Semialdehyde dehydrogenase, dimerisation domain;Semialdehyde dehydrogenase, NAD binding domain
AM a	AMa_HiSeq_02107130	1	22.1439	22.1802	22.1621	22.7451	23.9723	23.3587		PF00821;PF17297	Phosphoenolpyruvate carboxykinase C-terminal P-loop domain;Phosphoenolpyruvate carboxykinase N-terminal domain
AM a	AMa_HiSeq_02107430	1	NaN	NaN	NaN	23.6312	NaN	23.6312		PF00291	Pyridoxal-phosphate dependent enzyme
AM a	AMa_HiSeq_02108030	1	22.8534	23.1186	22.986	23.6613	23.5089	23.5851		PF00871	Acetokinase family
AM a	AMa_HiSeq_02109380	1	NaN	NaN	NaN	NaN	24.9774	24.9774		PF00206;PF10415	Fumarase C C-terminus;Lyase
AM a	AMa_HiSeq_02109530	1	23.3467	23.3643	23.3555	23.8921	24.3592	24.1257		PF00365	Phosphofructokinase
AM a	AMa_HiSeq_02109610;AMa_HiSeq_02109670	2	28.732	28.871	28.8015	29.9563	27.5166	28.7364		PF00669;PF00700	Bacterial flagellin C-terminal helical region;Bacterial flagellin N-terminal helical region
AM a	AMa_HiSeq_02109800	1	22.3443	NaN	22.3443	23.0468	23.2839	23.1654		PF00072	Response regulator receiver domain
AM a	AMa_HiSeq_11172720	1	21.8594	22.1773	22.0183	22.5076	22.1128	22.3102		PF00408;PF02878;PF02879;PF02880	Phosphoglucomutase/phosphomannomutase, alpha/beta/alpha domain I;Phosphoglucomutase/phosphomannomutase, alpha/beta/alpha domain II;Phosphoglucomutase/phosphomannomutase, alpha/beta/alpha domain III;Phosphoglucomutase/phosphomannomutase, C-terminal domain
AM a	AMa_HiSeq_11173410	1	NaN	NaN	NaN	NaN	20.149	20.149		PF04620	Flagellar filament outer layer protein Flaa
AM a	AMa_HiSeq_11173440;UBA1175_contig_4308_43	2	NaN	NaN	NaN	25.4081	24.2313	24.8197		PF01145	SPFH domain / Band 7 family
AM a	AMa_HiSeq_11173700;AH_HiSeq_04535850	4	NaN	NaN	NaN	23.6354	NaN	23.6354		PF00266;PF12804	Aminotransferase class-V;MobA-like NTP transferase domain
AM a	AMa_HiSeq_11174110	4	24.0682	24.4851	24.2766	23.5741	23.8177	23.6959		PF00764	Arginosuccinate synthase
AM a	AMa_HiSeq_11174210	2	NaN	NaN	NaN	NaN	22.725	22.725		PF00696;PF00742;PF03447;PF13840	ACT domain;Amino acid kinase family;Homoserine dehydrogenase;Homoserine dehydrogenase, NAD binding domain
AM a	AMa_HiSeq_11174340;UBA1233_contig_31883_18;AMa_HiSeq_14423460	3	NaN	NaN	NaN	22.949	NaN	22.949		PF00006;PF02874	ATP synthase alpha/beta family, beta-barrel domain;ATP synthase alpha/beta family, nucleotide-binding domain
AM a	AMa_HiSeq_11174380;UBA1233_contig_31883_22	2	NaN	NaN	NaN	22.1285	NaN	22.1285		PF00137	ATP synthase subunit C
AM a	AMa_HiSeq_11174530	1	24.1838	24.549	24.3664	25.1069	24.7956	24.9513		PF00009;PF00679;PF03144;PF03764;PF14492	Elongation factor G C-terminus;Elongation Factor G, domain II;Elongation factor G, domain IV;Elongation factor Tu domain 2;Elongation factor Tu GTP binding domain
AM a	AMa_HiSeq_11175900;AMa_HiSeq_02109340	2	NaN	NaN	NaN	25.3869	24.996	25.1915		PF00037;PF07992;PF12838	4Fe-4S binding domain;4Fe-4S dicluster domain;Pyridine nucleotide-disulphide oxidoreductase
AM a	AMa_HiSeq_11175920	1	22.0737	NaN	22.0737	NaN	NaN	NaN		PF02754	Cysteine-rich domain
AM a	AMa_HiSeq_11177140;UBA1233_contig_26179_34;UBA1240_contig_48530_19;AMa_HiSeq_19240370	4	NaN	23.4148	23.4148	24.2379	24.6981	24.468		PF00006;PF02874	ATP synthase alpha/beta family, beta-barrel domain;ATP synthase alpha/beta family, nucleotide-binding domain
AM a	AMa_HiSeq_14421650;UBA1175_contig_554_17;UBA1241_contig_153437_16	3	NaN	NaN	NaN	NaN	24.8789	24.8789	GH94	PF06165;PF17167	Glycosyl hydrolase 36 superfamily, catalytic domain;Glycosyltransferase family 36
AM a	AMa_HiSeq_14422250;UBA1240_contig_19149_20	2	NaN	NaN	NaN	22.0971	NaN	22.0971		PF01113;PF16654	Diaminopimelic acid dehydrogenase C-terminal domain;Dihydrodipicolinate reductase, N-terminus
AM a	AMa_HiSeq_14422900	1	24.2653	25.1016	24.6834	26.9224	26.7704	26.8464		PF00669;PF00700	Bacterial flagellin C-terminal helical region;Bacterial flagellin N-terminal helical region
AM a	AMa_HiSeq_14422910	1	23.1324	22.9272	23.0298	23.6933	23.0762	23.3847		PF00669;PF00700	Bacterial flagellin C-terminal helical region;Bacterial flagellin N-terminal helical region
AM a	AMa_HiSeq_16074760	1	NaN	NaN	NaN	24.3639	NaN	24.3639		PF01765	Ribosome recycling factor
AM a	AMa_HiSeq_16075170	1	24.1119	22.4888	23.3003	24.9944	25.0893	25.0419		PF14057	GGGtGRT protein
AM a	AMa_HiSeq_16075180	1	25.6791	26.1337	25.9064	27.4815	26.3591	26.9203		PF14057	GGGtGRT protein
AM a	AMa_HiSeq_16075290	1	NaN	NaN	NaN	22.8381	23.0581	22.9481		PF00013;PF00575;PF01138;PF03725;PF03726	3' exoribonuclease family, domain 1;3' exoribonuclease family, domain 2;KH domain;Polyribonucleotide nucleotidyltransferase, RNA binding domain;S1 RNA binding domain
AM a	AMa_HiSeq_16075340;UBA1200_contig_12382_3;UBA1258_contig_37934_2	3	NaN	NaN	NaN	NaN	24.6787	24.6787		PF00310;PF01493;PF01645;PF04898	Conserved region in glutamate synthase;Glutamate synthase central domain;Glutamine amidotransferases class-II;GXGXG motif
AM a	AMa_HiSeq_16075570;UBA1233_contig_31201_39	3	NaN	NaN	NaN	23.645	NaN	23.645		PF00006;PF07497;PF07498	ATP synthase alpha/beta family, nucleotide-binding domain;Rho termination factor, N-terminal domain;Rho termination factor, RNA-binding domain
AM a	AMa_HiSeq_16075650	1	23.9125	24.1867	24.0496	25.434	28.3957	26.9149		PF04620	Flagellar filament outer layer protein Flaa
AM a	AMa_HiSeq_16075850	1	23.7683	23.7117	23.74	23.8738	NaN	23.8738		PF13581	Histidine kinase-like ATPase domain
AM a	AMa_HiSeq_16076490	1	NaN	NaN	NaN	25.2386	26.2954	25.767		PF01515	Phosphate acetyl/butaryl transferase
AM a	AMa_HiSeq_16076580	3	NaN	21.0754	21.0754	20.8982	NaN	20.8982		PF00406;PF05191	Adenylate kinase;Adenylate kinase, active site lid
AM a	AMa_HiSeq_16076720	1	NaN	NaN	NaN	20.9535	NaN	20.9535		PF00118	TCP-1/cpn60 chaperonin family
AM a	AMa_HiSeq_16077290	1	NaN	NaN	NaN	23.9832	NaN	23.9832		PF01558;PF01855;PF02775;PF10371;PF13187;PF17147	4Fe-4S dicluster domain;Domain of unknown function;Pyruvate ferredoxin/flavodoxin oxidoreductase;Pyruvate flavodoxin/ferredoxin oxidoreductase, thiamine diP-bdg;Pyruvate:ferredoxin oxidoreductase core domain II;Thiamine pyrophosphate enzyme, C-terminal TPP binding domain
AM a	AMa_HiSeq_16077530	1	25.3271	24.2234	24.7752	23.2608	23.56	23.4104	GT35	PF00343	Carbohydrate phosphorylase
AM a	AMa_HiSeq_16077740	2	NaN	NaN	NaN	25.271	24.9532	25.1121		PF00359	Phosphoenolpyruvate-dependent sugar phosphotransferase system, EIIA 2
AM a	AMa_HiSeq_16077790;UBA1267_contig_375323_10;UBA1236_contig_92098_7;UBA1212_contig_3961_25	4	NaN	24.3558	24.3558	23.9459	25.3661	24.656		PF00389;PF02826	D-isomer specific 2-hydroxyacid dehydrogenase, catalytic domain;D-isomer specific 2-hydroxyacid dehydrogenase, NAD binding domain
AM a	AMa_HiSeq_16077860	1	NaN	NaN	NaN	23.5166	NaN	23.5166		PF01026	TatD related DNase
AM a	AMa_HiSeq_16078060	1	NaN	NaN	NaN	20.815	NaN	20.815		PF07826	IMP cyclohydrolase-like protein
AM a	AMa_HiSeq_16079030	3	25.1774	26.0616	25.6195	27.1972	25.6926	26.4449		PF02915	Rubrerythrin
AM a	AMa_HiSeq_16079450;UBA1233_contig_36105_21	2	NaN	NaN	NaN	22.7102	NaN	22.7102		PF05167	Uncharacterised ACR (DUF711)
AM a	AMa_HiSeq_16083550	1	27.8408	26.5507	27.1958	30.0561	30.0185	30.0373		PF13407	Periplasmic binding protein domain
AM a	AMa_HiSeq_16083730	1	21.6902	22.6002	22.1452	26.3826	24.7629	25.5727		PF01547	Bacterial extracellular solute-binding protein
AM a	AMa_HiSeq_16084410	1	NaN	NaN	NaN	23.5055	23.7767	23.6411		PF01808	AICARFT/IMPCHase bienzyme
AM a	AMa_HiSeq_16084430	1	NaN	NaN	NaN	22.2675	NaN	22.2675		PF02878;PF02879;PF02880	Phosphoglucomutase/phosphomannomutase, alpha/beta/alpha domain I;Phosphoglucomutase/phosphomannomutase, alpha/beta/alpha domain II;Phosphoglucomutase/phosphomannomutase, alpha/beta/alpha domain III
AM a	AMa_HiSeq_16084590	1	27.7996	27.9761	27.8879	28.548	28.3685	28.4582		PF02952	L-fucose isomerase, C-terminal domain
AM a	AMa_HiSeq_16084710	1	NaN	NaN	NaN	23.1435	NaN	23.1435		PF00156;PF13793	N-terminal domain of ribose phosphate pyrophosphokinase;Phosphoribosyl transferase domain
AM a	AMa_HiSeq_16084910;UBA1233_contig_41884_10	3	NaN	NaN	NaN	23.7489	NaN	23.7489		PF00370;PF02782	FGGY family of carbohydrate kinases, C-terminal domain;FGGY family of carbohydrate kinases, N-terminal domain
AM a	AMa_HiSeq_18327870	1	24.7296	25.0029	24.8663	24.5153	26.5315	25.5234		PF01450;PF07991	Acetohydroxy acid isomeroreductase, catalytic domain;Acetohydroxy acid isomeroreductase, NADPH-binding domain
AM a	AMa_HiSeq_18328500	1	24.7976	26.0676	25.4326	26.7326	25.563	26.1478		PF13407	Periplasmic binding protein domain
AM a	AMa_HiSeq_19236020;UBA1240_contig_5659_7	2	NaN	NaN	NaN	NaN	22.8352	22.8352		PF02769;PF13507	AIR synthase related protein, C-terminal domain;CobB/CobQ-like glutamine amidotransferase domain
AM a	AMa_HiSeq_19236200;UBA1240_contig_257773_1	3	NaN	NaN	NaN	24.1902	23.5259	23.858		PF00152;PF01336;PF02938	GAD domain;OB-fold nucleic acid binding domain;tRNA synthetases class II (D, K and N)
AM a	AMa_HiSeq_19236690	1	NaN	NaN	NaN	NaN	23.2507	23.2507		PF01921	tRNA synthetases class I (K)
AM a	AMa_HiSeq_19237160	2	NaN	24.321	24.321	22.7498	22.4899	22.6199		PF00562;PF04560;PF04561;PF04565;PF10385;PF16320	Ribosomal protein L7/L12 dimerisation domain;RNA polymerase beta subunit external 1 domain;RNA polymerase Rpb2, domain 2;RNA polymerase Rpb2, domain 3;RNA polymerase Rpb2, domain 6;RNA polymerase Rpb2, domain 7
AM a	AMa_HiSeq_19237220	1	NaN	25.3514	25.3514	26.1819	25.8826	26.0323		PF00009	Elongation factor Tu GTP binding domain
AM a	AMa_HiSeq_19239680	2	23.5702	23.6164	23.5933	NaN	NaN	NaN		PF00330;PF00694	Aconitase C-terminal domain;Aconitase family (aconitate hydratase)
AM a	AMa_HiSeq_19240360	1	NaN	NaN	NaN	22.341	22.7833	22.5621		PF00006;PF02874;PF16886	ATP synthase alpha/beta family, beta-barrel domain;ATP synthase alpha/beta family, nucleotide-binding domain;ATPsynthase alpha/beta subunit N-term extension
AN	AN_HiSeq_05529160	1	NaN	24.3208	24.3208	NaN	NaN	NaN		PF01196	Ribosomal protein L17
AN	AN_HiSeq_05529330;Ga0104370_10286	2	NaN	NaN	NaN	21.5923	NaN	21.5923		PF00281;PF00673	ribosomal L5P family C-terminus;Ribosomal protein L5
AN	AN_HiSeq_05529370	1	NaN	NaN	NaN	23.7354	NaN	23.7354		PF00831	Ribosomal L29 protein
AN	AN_HiSeq_05529470	1	NaN	NaN	NaN	NaN	22.8709	22.8709		PF00276	Ribosomal protein L23
AN	AN_HiSeq_06132010	1	NaN	NaN	NaN	20.6535	NaN	20.6535		PF00155	Aminotransferase class I and II
AN	AN_HiSeq_06132960	1	29.1984	27.3757	28.2871	26.3866	26.8542	26.6204		PF01558;PF02775;PF10371;PF13187	4Fe-4S dicluster domain;Domain of unknown function;Pyruvate ferredoxin/flavodoxin oxidoreductase;Thiamine pyrophosphate enzyme, C-terminal TPP binding domain
AN	AN_HiSeq_06133170	1	NaN	NaN	NaN	NaN	22.183	22.183		PF00709	Adenylosuccinate synthetase
AN	AN_HiSeq_06133380	1	NaN	NaN	NaN	NaN	21.0436	21.0436		PF02878	Phosphoglucomutase/phosphomannomutase, alpha/beta/alpha domain I
AN	AN_HiSeq_06134580	1	NaN	NaN	NaN	22.2615	23.57	22.9158		PF00208	Glutamate/Leucine/Phenylalanine/Valine dehydrogenase
AN	AN_HiSeq_06134590	1	25.9524	27.0536	26.503	26.2249	27.6439	26.9344		PF00208;PF02812	Glu/Leu/Phe/Val dehydrogenase, dimerisation domain;Glutamate/Leucine/Phenylalanine/Valine dehydrogenase
AN	AN_HiSeq_06135040;UBA1265_contig_244036_2	2	NaN	NaN	NaN	NaN	24.4521	24.4521		PF00106;PF13561	Enoyl-(Acyl carrier protein) reductase;short chain dehydrogenase
AN	AN_HiSeq_06476070;UBA1251_contig_76574_12	2	NaN	NaN	NaN	23.9874	NaN	23.9874		PF00298;PF03946	Ribosomal protein L11, N-terminal domain;Ribosomal protein L11, RNA binding domain
AN	AN_HiSeq_06476190;UBA1258_contig_134274_14;UBA1175_contig_618_70	3	27.1356	27.1175	27.1266	NaN	NaN	NaN		PF00687	Ribosomal protein L1p/L10e family
AN	AN_HiSeq_06476720	1	NaN	23.7421	23.7421	25.5024	25.0253	25.2639		PF00118	TCP-1/cpn60 chaperonin family
AN	AN_HiSeq_06476990;UBA1225_contig_58906_40	2	NaN	NaN	NaN	NaN	21.9889	21.9889		PF00133;PF08264	Anticodon-binding domain of tRNA;tRNA synthetases class I (I, L, M and V)
AN	AN_HiSeq_06477140	1	20.489	NaN	20.489	NaN	NaN	NaN		PF00037;PF01257;PF01512;PF10531;PF10589	4Fe-4S binding domain;NADH-ubiquinone oxidoreductase-F iron-sulfur binding region;Respiratory-chain NADH dehydrogenase 51 Kd subunit;SLBB domain;Thioredoxin-like [2Fe-2S] ferredoxin
AN	AN_HiSeq_06477190;APb_HiSeq_19245630;Ga0070254_10226	3	NaN	NaN	NaN	NaN	23.5042	23.5042		PF13421	SPFH domain-Band 7 family
AN	AN_HiSeq_06477480;UBA1241_contig_259546_7	4	NaN	NaN	NaN	22.4307	22.9857	22.7082		PF00012	Hsp70 protein
AN	AN_HiSeq_06480160	1	NaN	20.6361	20.6361	NaN	NaN	NaN		PF00006	ATP synthase alpha/beta family, nucleotide-binding domain
AN	AN_HiSeq_06480170;UBA1207_contig_132585_2	6	23.7251	24.8631	24.2941	24.7665	26.5739	25.6702		PF00006;PF02874	ATP synthase alpha/beta family, beta-barrel domain;ATP synthase alpha/beta family, nucleotide-binding domain
AN	AN_HiSeq_06480370	1	NaN	20.2025	20.2025	NaN	NaN	NaN		PF00154	recA bacterial DNA recombination protein
AN	AN_HiSeq_06481160	1	26.8593	25.5941	26.2267	25.4179	24.49	24.9539		PF00171	Aldehyde dehydrogenase family
AN	AN_HiSeq_06482230;UBA1236_contig_75927_13	2	NaN	NaN	NaN	NaN	21.3604	21.3604		PF01855;PF17147	Pyruvate flavodoxin/ferredoxin oxidoreductase, thiamine diP-bdg;Pyruvate:ferredoxin oxidoreductase core domain II
AN	AN_HiSeq_08054190	1	NaN	NaN	NaN	NaN	22.9468	22.9468		PF01175;PF17392	Urocanase C-terminal domain;Urocanase Rossmann-like domain
AN	AN_HiSeq_08054390	1	NaN	22.4045	22.4045	NaN	NaN	NaN		PF01212	Beta-eliminating lyase
AN	AN_HiSeq_08055790	1	NaN	NaN	NaN	NaN	21.3385	21.3385		PF01979	Amidohydrolase family
AN	AN_HiSeq_08056030	1	NaN	NaN	NaN	NaN	19.8244	19.8244		PF01048	Phosphorylase superfamily
AN	AN_HiSeq_08056130	1	NaN	22.987	22.987	NaN	NaN	NaN		PF00365	Phosphofructokinase
AN	AN_HiSeq_08056280	3	30.4868	30.265	30.3759	28.9749	30.0362	29.5055		PF00391;PF01326;PF02896	PEP-utilising enzyme, mobile domain;PEP-utilising enzyme, TIM barrel domain;Pyruvate phosphate dikinase, PEP/pyruvate binding domain
AN	AN_HiSeq_08645460	1	25.2463	26.6136	25.9299	25.9338	25.9825	25.9582		PF00121	Triosephosphate isomerase
AN	AN_HiSeq_08646030;UBA1222_contig_5003_48	2	NaN	22.0266	22.0266	NaN	NaN	NaN		PF00254	FKBP-type peptidyl-prolyl cis-trans isomerase
AN	AN_HiSeq_08646880;Ga0117888_1004841;UBA1258_contig_108618_45	9	NaN	NaN	NaN	23.5159	25.1539	24.3349		PF00958;PF02540	GMP synthase C terminal domain;NAD synthase
AN	AN_HiSeq_14082000	1	NaN	NaN	NaN	NaN	23.4305	23.4305		PF13416	Bacterial extracellular solute-binding protein
AN	AN_HiSeq_14083660	1	25.0695	24.8465	24.958	25.7627	26.8592	26.3109		PF00496	Bacterial extracellular solute-binding proteins, family 5 Middle
AN	AN_HiSeq_14084260	1	23.6825	24.6666	24.1746	23.423	23.2581	23.3406		PF00009;PF00679;PF03764;PF14492	Elongation factor G C-terminus;Elongation Factor G, domain II;Elongation factor G, domain IV;Elongation factor Tu GTP binding domain
AN	AN_HiSeq_14084510	1	NaN	NaN	NaN	NaN	22.2919	22.2919		PF00266	Aminotransferase class-V
AN	AN_HiSeq_14084780	1	NaN	NaN	NaN	24.5474	NaN	24.5474		PF00011	Hsp20/alpha crystallin family
AN	AN_HiSeq_21727430;UBA1262_contig_39751_10;UBA1260_contig_78169_4;UBA1244_contig_89643_12	4	25.509	NaN	25.509	NaN	NaN	NaN		PF00438;PF02772;PF02773	S-adenosylmethionine synthetase, central domain;S-adenosylmethionine synthetase, C-terminal domain;S-adenosylmethionine synthetase, N-terminal domain
AN	AN_HiSeq_23119450	1	NaN	NaN	NaN	NaN	21.5977	21.5977		PF00005;PF08402	ABC transporter;TOBE domain
AN	AN_HiSeq_23119880;UBA1251_contig_98907_18;UBA1191_contig_60438_51;Ga0070254_11938;APb_HiSeq_25686370	5	NaN	NaN	NaN	23.112	NaN	23.112		PF00122;PF00403;PF00702	E1-E2 ATPase;haloacid dehalogenase-like hydrolase;Heavy-metal-associated domain
AN	AN_HiSeq_23120110	1	NaN	NaN	NaN	NaN	24.9085	24.9085		PF07992	Pyridine nucleotide-disulphide oxidoreductase
AN	AN_HiSeq_23120840	6	29.7827	29.2397	29.5112	30.1035	30.1716	30.1376
AN	AN_HiSeq_23121190	1	NaN	NaN	NaN	NaN	24.0624	24.0624		PF00208;PF02812	Glu/Leu/Phe/Val dehydrogenase, dimerisation domain;Glutamate/Leucine/Phenylalanine/Valine dehydrogenase
AN	AN_HiSeq_26894640	3	29.2431	28.8491	29.0461	26.304	26.2914	26.2977		PF02915	Rubrerythrin
AN	AN_HiSeq_26894880	1	24.7285	24.7419	24.7352	NaN	24.8148	24.8148		PF00330	Aconitase family (aconitate hydratase)
AN	AN_HiSeq_26894970	1	25.8045	25.9512	25.8779	25.8254	25.9451	25.8852		PF00009;PF03143;PF03144	Elongation factor Tu C-terminal domain;Elongation factor Tu domain 2;Elongation factor Tu GTP binding domain
AN	AN_HiSeq_26894980	2	24.1992	26.6983	25.4487	26.0823	25.768	25.9251		PF00009;PF00679;PF03144;PF03764;PF14492	Elongation factor G C-terminus;Elongation Factor G, domain II;Elongation factor G, domain IV;Elongation factor Tu domain 2;Elongation factor Tu GTP binding domain
AN	AN_HiSeq_26895220	1	NaN	NaN	NaN	NaN	21.3142	21.3142		PF00208;PF02812	Glu/Leu/Phe/Val dehydrogenase, dimerisation domain;Glutamate/Leucine/Phenylalanine/Valine dehydrogenase
AN	AN_HiSeq_26896060;UBA1210_contig_19262_18;T497DRAFT_01152;T488DRAFT_02156;IE37DRAFT_01374;Ga0066885_11078	6	NaN	NaN	NaN	NaN	19.3907	19.3907		PF01071;PF02843;PF02844	Phosphoribosylglycinamide synthetase, ATP-grasp (A) domain;Phosphoribosylglycinamide synthetase, C domain;Phosphoribosylglycinamide synthetase, N domain
AP b	APb_HiSeq_01290300	1	NaN	NaN	NaN	20.3935	NaN	20.3935		PF02142	MGS-like domain
AP b	APb_HiSeq_01290490;UBA1213_contig_192266_7;BOa_HiSeq_27262930;UBA1244_contig_329748_1	4	25.6817	26.0994	25.8905	NaN	NaN	NaN		PF00056;PF02866	lactate/malate dehydrogenase, alpha/beta C-terminal domain;lactate/malate dehydrogenase, NAD binding domain
AP b	APb_HiSeq_01290500;T497DRAFT_02020	2	NaN	NaN	NaN	19.7369	22.7667	21.2518		PF00113;PF03952	Enolase, C-terminal TIM barrel domain;Enolase, N-terminal domain
AP b	APb_HiSeq_01291200	1	NaN	NaN	NaN	NaN	20.7525	20.7525		PF00731	AIR carboxylase
AP b	APb_HiSeq_01291210	1	NaN	NaN	NaN	NaN	19.9151	19.9151		PF00586;PF02769	AIR synthase related protein, C-terminal domain;AIR synthase related protein, N-terminal domain
AP b	APb_HiSeq_01291570	1	NaN	NaN	NaN	NaN	21.7907	21.7907		PF00746;PF16569	Gram-positive pilin backbone subunit 2, Cna-B-like domain;LPXTG cell wall anchor motif
AP b	APb_HiSeq_01291590	1	NaN	NaN	NaN	25.5164	NaN	25.5164
AP b	APb_HiSeq_01291720	1	NaN	NaN	NaN	21.9615	NaN	21.9615		PF13416	Bacterial extracellular solute-binding protein
AP b	APb_HiSeq_01291730	1	NaN	NaN	NaN	26.2023	27.0701	26.6362
AP b	APb_HiSeq_01291740	1	NaN	23.8403	23.8403	24.162	24.5036	24.3328
AP b	APb_HiSeq_02501770	1	NaN	NaN	NaN	21.6775	NaN	21.6775
AP b	APb_HiSeq_02501820	1	NaN	NaN	NaN	20.7992	NaN	20.7992		PF01855;PF02775	Pyruvate flavodoxin/ferredoxin oxidoreductase, thiamine diP-bdg;Thiamine pyrophosphate enzyme, C-terminal TPP binding domain
AP b	APb_HiSeq_02502120	1	NaN	NaN	NaN	NaN	21.3647	21.3647
AP b	APb_HiSeq_02502300	1	NaN	21.9957	21.9957	NaN	NaN	NaN		PF01985	CRS1 / YhbY (CRM) domain
AP b	APb_HiSeq_02502500	1	NaN	NaN	NaN	20.3877	21.2853	20.8365
AP b	APb_HiSeq_02502550	1	NaN	NaN	NaN	NaN	22.1546	22.1546		PF02645	Uncharacterised protein, DegV family COG1307
AP b	APb_HiSeq_02502900	1	24.6494	24.8342	24.7418	24.6704	25.1825	24.9265		PF00889	Elongation factor TS
AP b	APb_HiSeq_02503080	2	NaN	NaN	NaN	26.2107	24.151	25.1808		PF00072;PF01339	CheB methylesterase;Response regulator receiver domain
AP b	APb_HiSeq_02503310	1	NaN	NaN	NaN	22.1143	NaN	22.1143		PF00460;PF06429	Flagella basal body rod protein;Flagellar basal body rod FlgEFG protein C-terminal
AP b	APb_HiSeq_02503730	2	25.6425	26.2733	25.9579	24.6724	25.2207	24.9465		PF00266	Aminotransferase class-V
AP b	APb_HiSeq_03305050	1	NaN	NaN	NaN	25.8159	26.4596	26.1378		PF13407	Periplasmic binding protein domain
AP b	APb_HiSeq_03305330	3	25.8283	24.8149	25.3216	25.9817	26.248	26.1149		PF00009;PF00679;PF03764;PF14492	Elongation factor G C-terminus;Elongation Factor G, domain II;Elongation factor G, domain IV;Elongation factor Tu GTP binding domain
AP b	APb_HiSeq_03305350	1	NaN	22.1834	22.1834	21.259	23.0184	22.1387		PF00294	pfkB family carbohydrate kinase
AP b	APb_HiSeq_03305500;APb_HiSeq_03305510	2	NaN	NaN	NaN	22.4599	NaN	22.4599		PF00206	Lyase
AP b	APb_HiSeq_03305520	1	NaN	25.8902	25.8902	25.0947	25.7	25.3973		PF01118	Semialdehyde dehydrogenase, NAD binding domain
AP b	APb_HiSeq_03305580	1	NaN	NaN	NaN	24.5537	25.4451	24.9994
AP b	APb_HiSeq_03305670	1	25.4439	NaN	25.4439	28.1923	27.7115	27.9519		PF01145	SPFH domain / Band 7 family
AP b	APb_HiSeq_03305750;Ga0070254_104113;AN_HiSeq_06476710	3	NaN	NaN	NaN	24.0303	23.953	23.9916		PF00166	Chaperonin 10 Kd subunit
AP b	APb_HiSeq_03305780	3	24.2572	NaN	24.2572	25.319	25.5913	25.4551		PF00118	TCP-1/cpn60 chaperonin family
AP b	APb_HiSeq_03305800	1	25.6619	25.693	25.6775	27.3748	26.5494	26.9621		PF00118	TCP-1/cpn60 chaperonin family
AP b	APb_HiSeq_03305920	1	NaN	NaN	NaN	NaN	21.3561	21.3561		PF03435;PF16653	Saccharopine dehydrogenase C-terminal domain;Saccharopine dehydrogenase NADP binding domain
AP b	APb_HiSeq_03306050	1	NaN	NaN	NaN	23.3692	NaN	23.3692		PF01709	Transcriptional regulator
AP b	APb_HiSeq_03306170;UBA1251_contig_389580_14;Ga0070254_13418	3	NaN	28.6564	28.6564	NaN	NaN	NaN		PF01165	Ribosomal protein S21
AP b	APb_HiSeq_03306250	1	NaN	NaN	NaN	NaN	27.0989	27.0989		PF01039	Carboxyl transferase domain
AP b	APb_HiSeq_03306260	1	NaN	NaN	NaN	24.3364	23.8085	24.0725		PF01039	Carboxyl transferase domain
AP b	APb_HiSeq_03306350	1	NaN	NaN	NaN	NaN	22.7059	22.7059		PF02436	Conserved carboxylase domain
AP b	APb_HiSeq_03306370	1	23.2117	23.5036	23.3576	24.3882	24.35	24.3691		PF02436	Conserved carboxylase domain
AP b	APb_HiSeq_05509050	1	28.1464	27.7338	27.9401	28.4025	29.082	28.7423		PF00725;PF02737	3-hydroxyacyl-CoA dehydrogenase, C-terminal domain;3-hydroxyacyl-CoA dehydrogenase, NAD binding domain
AP b	APb_HiSeq_05509070	1	NaN	NaN	NaN	NaN	21.7697	21.7697		PF00108;PF02803	Thiolase, C-terminal domain;Thiolase, N-terminal domain
AP b	APb_HiSeq_05509080	1	26.1205	25.5452	25.8329	26.0856	25.0765	25.5811		PF00108	Thiolase, N-terminal domain
AP b	APb_HiSeq_05509180	1	NaN	NaN	NaN	23.4024	22.9765	23.1894		PF00072	Response regulator receiver domain
AP b	APb_HiSeq_05509190	1	NaN	NaN	NaN	23.7606	25.5102	24.6354		PF13690	Chemotaxis phosphatase CheX
AP b	APb_HiSeq_05509340	2	26.792	26.9503	26.8711	29.1431	29.1563	29.1497		PF00669;PF00700	Bacterial flagellin C-terminal helical region;Bacterial flagellin N-terminal helical region
AP b	APb_HiSeq_05509350	1	24.799	23.5561	24.1776	27.6382	28.2138	27.926		PF00669;PF00700	Bacterial flagellin C-terminal helical region;Bacterial flagellin N-terminal helical region
AP b	APb_HiSeq_05509480	1	21.8993	NaN	21.8993	23.4667	23.8197	23.6432		PF02623	FliW protein
AP b	APb_HiSeq_05509710	1	NaN	NaN	NaN	NaN	21.5957	21.5957		PF13458	Periplasmic binding protein
AP b	APb_HiSeq_05601260	2	NaN	NaN	NaN	27.9544	29.3101	28.6322		PF00216	Bacterial DNA-binding protein
AP b	APb_HiSeq_05601280	1	NaN	NaN	NaN	23.8479	24.0706	23.9592		PF00550	Phosphopantetheine attachment site
AP b	APb_HiSeq_05785790	1	NaN	NaN	NaN	NaN	21.3825	21.3825		PF00248	Aldo/keto reductase family
AP b	APb_HiSeq_05786350	1	NaN	NaN	NaN	NaN	22.701	22.701		PF00472;PF03462	PCRF domain;RF-1 domain
AP b	APb_HiSeq_05786370	1	NaN	NaN	NaN	NaN	22.8433	22.8433		PF07516	SecA Wing and Scaffold domain
AP b	APb_HiSeq_05786490	1	NaN	NaN	NaN	NaN	26.0136	26.0136	CBM6-CBM6-CBM6-CBM6-CBM6-CBM2	PF00553;PF03422	Carbohydrate binding module (family 6);Cellulose binding domain
AP b	APb_HiSeq_05786500	1	NaN	NaN	NaN	25.6782	NaN	25.6782	CBM6-CBM6	PF03422	Carbohydrate binding module (family 6)
AP b	APb_HiSeq_05786510	1	NaN	NaN	NaN	23.8793	23.8282	23.8538	CBM6-CBM6-CBM6	PF03422	Carbohydrate binding module (family 6)
AP b	APb_HiSeq_05786670	1	NaN	NaN	NaN	NaN	24.4626	24.4626
AP b	APb_HiSeq_05786680	1	23.6845	23.8647	23.7746	25.0186	25.4881	25.2534		PF00871	Acetokinase family
AP b	APb_HiSeq_05786690;Ga0070254_1307	2	NaN	NaN	NaN	25.6968	25.1955	25.4461		PF01515	Phosphate acetyl/butaryl transferase
AP b	APb_HiSeq_05786700	1	NaN	NaN	NaN	NaN	24.4851	24.4851		PF00871	Acetokinase family
AP b	APb_HiSeq_05863650	1	NaN	NaN	NaN	24.3109	NaN	24.3109		PF08529;PF13184	NusA N-terminal domain;NusA-like KH domain
AP b	APb_HiSeq_05864150	8	24.253	24.5939	24.4235	27.5283	26.7739	27.1511		PF01765	Ribosome recycling factor
AP b	APb_HiSeq_05864160	1	NaN	NaN	NaN	NaN	23.3632	23.3632		PF00696	Amino acid kinase family
AP b	APb_HiSeq_05864410	1	27.0557	27.7146	27.3851	26.5664	28.0627	27.3146		PF01293	Phosphoenolpyruvate carboxykinase
AP b	APb_HiSeq_05864420	1	26.8352	27.4096	27.1224	24.1458	24.601	24.3734		PF01293	Phosphoenolpyruvate carboxykinase
AP b	APb_HiSeq_07531740	1	NaN	NaN	NaN	NaN	21.2336	21.2336		PF01225;PF02875;PF08245	Mur ligase family, catalytic domain;Mur ligase family, glutamate ligase domain;Mur ligase middle domain
AP b	APb_HiSeq_07531770	1	NaN	NaN	NaN	25.2839	24.1041	24.694		PF02355;PF07549	Protein export membrane protein;SecD/SecF GG Motif
AP b	APb_HiSeq_07532030	1	23.0168	22.9002	22.9585	23.971	24.8482	24.4096		PF00208;PF02812	Glu/Leu/Phe/Val dehydrogenase, dimerisation domain;Glutamate/Leucine/Phenylalanine/Valine dehydrogenase
AP b	APb_HiSeq_07532050	1	23.8528	23.2481	23.5505	24.7049	24.9042	24.8045		PF02812	Glu/Leu/Phe/Val dehydrogenase, dimerisation domain
AP b	APb_HiSeq_07532280	1	NaN	NaN	NaN	23.5976	23.9271	23.7623		PF13507	CobB/CobQ-like glutamine amidotransferase domain
AP b	APb_HiSeq_07532290;Ga0070254_10667;UBA1175_contig_5987_94	3	NaN	NaN	NaN	22.773	NaN	22.773		PF02769;PF13507	AIR synthase related protein, C-terminal domain;CobB/CobQ-like glutamine amidotransferase domain
AP b	APb_HiSeq_07532410	1	24.0274	23.0747	23.5511	25.9119	23.2681	24.59		PF00015	Methyl-accepting chemotaxis protein (MCP) signalling domain
AP b	APb_HiSeq_07532420	1	NaN	NaN	NaN	22.9095	22.9388	22.9242		PF00709	Adenylosuccinate synthetase
AP b	APb_HiSeq_07532590	1	NaN	23.6322	23.6322	NaN	26.12	26.12		PF00015	Methyl-accepting chemotaxis protein (MCP) signalling domain
AP b	APb_HiSeq_11324800;Ga0070254_11469	2	NaN	22.6176	22.6176	25.4756	23.9283	24.7019		PF00408;PF02878;PF02879;PF02880	Phosphoglucomutase/phosphomannomutase, alpha/beta/alpha domain I;Phosphoglucomutase/phosphomannomutase, alpha/beta/alpha domain II;Phosphoglucomutase/phosphomannomutase, alpha/beta/alpha domain III;Phosphoglucomutase/phosphomannomutase, C-terminal domain
AP b	APb_HiSeq_11325570	1	NaN	NaN	NaN	20.1921	NaN	20.1921		PF16363	GDP-mannose 4,6 dehydratase
AP b	APb_HiSeq_11335630	1	23.8707	NaN	23.8707	21.7712	22.4059	22.0885	GT35	PF00343	Carbohydrate phosphorylase
AP b	APb_HiSeq_11335690	1	NaN	NaN	NaN	26.6189	26.7892	26.704		PF13416	Bacterial extracellular solute-binding protein
AP b	APb_HiSeq_11335750	1	NaN	NaN	NaN	23.2087	NaN	23.2087		PF12682	Flavodoxin
AP b	APb_HiSeq_11336100	1	26.9827	25.9449	26.4638	26.1921	27.3454	26.7688		PF00121	Triosephosphate isomerase
AP b	APb_HiSeq_11336110	1	24.4731	23.6636	24.0683	26.3501	25.5716	25.9609		PF00162	Phosphoglycerate kinase
AP b	APb_HiSeq_11336120	1	NaN	NaN	NaN	NaN	21.5788	21.5788		PF00162	Phosphoglycerate kinase
AP b	APb_HiSeq_11336160	1	NaN	NaN	NaN	25.445	NaN	25.445		PF00044	Glyceraldehyde 3-phosphate dehydrogenase, NAD binding domain
AP b	APb_HiSeq_11336250	1	NaN	NaN	NaN	26.263	26.7818	26.5224		PF00072	Response regulator receiver domain
AP b	APb_HiSeq_11336510	1	NaN	NaN	NaN	21.9969	NaN	21.9969		PF00591;PF02885	Glycosyl transferase family, a/b domain;Glycosyl transferase family, helical bundle domain
AP b	APb_HiSeq_11336780	1	NaN	NaN	NaN	24.5485	24.0516	24.3001		PF00575	S1 RNA binding domain
AP b	APb_HiSeq_11336930	1	NaN	NaN	NaN	NaN	22.3073	22.3073		PF00133;PF08264;PF10458	Anticodon-binding domain of tRNA;tRNA synthetases class I (I, L, M and V);Valyl tRNA synthetase tRNA binding arm
AP b	APb_HiSeq_11337090	1	24.5158	23.7593	24.1375	25.3713	25.518	25.4447		PF13407	Periplasmic binding protein domain
AP b	APb_HiSeq_11337440	1	24.267	26.2964	25.2817	25.9162	26.0686	25.9924		PF01808	AICARFT/IMPCHase bienzyme
AP b	APb_HiSeq_11337470;Ga0070254_13329;UBA1251_contig_66916_2	6	NaN	24.882	24.882	25.4898	24.9327	25.2113		PF07826	IMP cyclohydrolase-like protein
AP b	APb_HiSeq_11337900	1	NaN	NaN	NaN	26.1192	24.1263	25.1227
AP b	APb_HiSeq_11889530	1	NaN	NaN	NaN	23.7204	24.7773	24.2488		PF01113;PF16654	Diaminopimelic acid dehydrogenase C-terminal domain;Dihydrodipicolinate reductase, N-terminus
AP b	APb_HiSeq_11889550	1	NaN	NaN	NaN	NaN	20.4767	20.4767		PF13416	Bacterial extracellular solute-binding protein
AP b	APb_HiSeq_11889620;UBA1251_contig_167119_17;UBA1225_contig_61360_134	3	24.5452	NaN	24.5452	24.8839	25.026	24.955		PF01053	Cys/Met metabolism PLP-dependent enzyme
AP b	APb_HiSeq_11889650	1	NaN	NaN	NaN	21.1189	NaN	21.1189		PF04095	Nicotinate phosphoribosyltransferase (NAPRTase) family
AP b	APb_HiSeq_11890280	1	NaN	NaN	NaN	NaN	20.9002	20.9002		PF01380;PF13522	Glutamine amidotransferase domain;SIS domain
AP b	APb_HiSeq_11890330	1	NaN	NaN	NaN	22.3265	NaN	22.3265		PF00390;PF03949	Malic enzyme, NAD binding domain;Malic enzyme, N-terminal domain
AP b	APb_HiSeq_11890480	1	NaN	21.1204	21.1204	NaN	NaN	NaN		PF00015	Methyl-accepting chemotaxis protein (MCP) signalling domain
AP b	APb_HiSeq_11890540	1	NaN	NaN	NaN	21.3015	NaN	21.3015		PF00453	Ribosomal protein L20
AP b	APb_HiSeq_11890900	1	NaN	NaN	NaN	NaN	20.4907	20.4907		PF02614	Glucuronate isomerase
AP b	APb_HiSeq_11891790	1	NaN	21.7222	21.7222	24.5048	23.7962	24.1505		PF00015;PF02743	Cache domain;Methyl-accepting chemotaxis protein (MCP) signalling domain
AP b	APb_HiSeq_11891840	1	NaN	NaN	NaN	20.7775	NaN	20.7775	CE4	PF01522	Polysaccharide deacetylase
AP b	APb_HiSeq_11891890	1	NaN	NaN	NaN	22.4293	22.9911	22.7102		PF01243	Pyridoxamine 5'-phosphate oxidase
AP b	APb_HiSeq_13188700	1	NaN	22.7116	22.7116	24.3613	23.6144	23.9878		PF04026	SpoVG
AP b	APb_HiSeq_13188900	1	25.0154	23.8811	24.4482	26.8686	24.6953	25.782
AP b	APb_HiSeq_13188910	1	25.6863	25.8737	25.78	26.6966	26.0226	26.3596		PF02775	Thiamine pyrophosphate enzyme, C-terminal TPP binding domain
AP b	APb_HiSeq_13188970	1	NaN	NaN	NaN	NaN	24.6349	24.6349		PF10371;PF12838	4Fe-4S dicluster domain;Domain of unknown function
AP b	APb_HiSeq_13188980	1	NaN	NaN	NaN	22.5973	24.6136	23.6055		PF01558	Pyruvate ferredoxin/flavodoxin oxidoreductase
AP b	APb_HiSeq_13189010	1	25.5241	NaN	25.5241	25.5993	26.0084	25.8038		PF01558;PF10371	Domain of unknown function;Pyruvate ferredoxin/flavodoxin oxidoreductase
AP b	APb_HiSeq_13265760	1	22.4148	NaN	22.4148	23.8184	24.1966	24.0075		PF00923	Transaldolase/Fructose-6-phosphate aldolase
AP b	APb_HiSeq_13266350	1	23.9941	23.6529	23.8235	24.7233	24.4815	24.6024		PF02608	ABC transporter substrate-binding protein PnrA-like
AP b	APb_HiSeq_13266550	1	22.0634	22.2835	22.1734	23.7657	22.996	23.3808		PF00871	Acetokinase family
AP b	APb_HiSeq_15047210	1	NaN	NaN	NaN	24.1538	NaN	24.1538		PF00365	Phosphofructokinase
AP b	APb_HiSeq_15047290;UBA1243_contig_94824_3;UBA1238_contig_18975_10;Ga0070254_11035;Ga0070258_10864;UBA1240_contig_5659_2;jgi|Pirfi3|318406;jgi|Orpsp1_1|1189011	8	NaN	NaN	NaN	NaN	28.1182	28.1182		PF00438;PF02772;PF02773	S-adenosylmethionine synthetase, central domain;S-adenosylmethionine synthetase, C-terminal domain;S-adenosylmethionine synthetase, N-terminal domain
AP b	APb_HiSeq_15047590	1	NaN	NaN	NaN	25.1143	23.9794	24.5468		PF01704	UTP--glucose-1-phosphate uridylyltransferase
AP b	APb_HiSeq_15047660	1	NaN	NaN	NaN	NaN	23.4979	23.4979		PF02952	L-fucose isomerase, C-terminal domain
AP b	APb_HiSeq_15047670	1	NaN	NaN	NaN	22.3723	NaN	22.3723		PF02952	L-fucose isomerase, C-terminal domain
AP b	APb_HiSeq_15047710	1	NaN	NaN	NaN	NaN	26.7199	26.7199
AP b	APb_HiSeq_15047750	1	NaN	NaN	NaN	23.2344	NaN	23.2344		PF13416	Bacterial extracellular solute-binding protein
AP b	APb_HiSeq_15047870	1	24.3725	23.804	24.0882	23.656	25.4418	24.5489		PF00006;PF02874	ATP synthase alpha/beta family, beta-barrel domain;ATP synthase alpha/beta family, nucleotide-binding domain
AP b	APb_HiSeq_15047920	2	NaN	NaN	NaN	NaN	24.2177	24.2177		PF00006;PF02874	ATP synthase alpha/beta family, beta-barrel domain;ATP synthase alpha/beta family, nucleotide-binding domain
AP b	APb_HiSeq_15047940	1	NaN	NaN	NaN	NaN	23.7719	23.7719		PF00430	ATP synthase B/B' CF(0)
AP b	APb_HiSeq_15048130	1	NaN	NaN	NaN	24.3291	24.2104	24.2697		PF01228;PF02901	Glycine radical;Pyruvate formate lyase-like
AP b	APb_HiSeq_15048140	1	NaN	NaN	NaN	24.5975	24.4431	24.5203		PF02901	Pyruvate formate lyase-like
AP b	APb_HiSeq_15268210	1	NaN	NaN	NaN	25.6389	23.6783	24.6586		PF00496	Bacterial extracellular solute-binding proteins, family 5 Middle
AP b	APb_HiSeq_15268380	1	NaN	NaN	NaN	NaN	19.9333	19.9333		PF00015;PF12729	Four helix bundle sensory module for signal transduction;Methyl-accepting chemotaxis protein (MCP) signalling domain
AP b	APb_HiSeq_15269040	2	25.6827	NaN	25.6827	26.1919	26.4196	26.3057		PF01326	Pyruvate phosphate dikinase, PEP/pyruvate binding domain
AP b	APb_HiSeq_15269050	1	NaN	NaN	NaN	NaN	24.4551	24.4551		PF01326	Pyruvate phosphate dikinase, PEP/pyruvate binding domain
AP b	APb_HiSeq_15269060	1	25.7174	26.166	25.9417	24.707	25.2209	24.964
AP b	APb_HiSeq_15269130	1	24.4534	23.5003	23.9769	25.0112	23.6868	24.349		PF01326	Pyruvate phosphate dikinase, PEP/pyruvate binding domain
AP b	APb_HiSeq_15269160	1	NaN	NaN	NaN	NaN	24.3873	24.3873		PF02896	PEP-utilising enzyme, TIM barrel domain
AP b	APb_HiSeq_15269210	1	26.2896	25.5617	25.9257	25.8475	26.0275	25.9375		PF02896	PEP-utilising enzyme, TIM barrel domain
AP b	APb_HiSeq_15269240	1	25.0785	NaN	25.0785	NaN	NaN	NaN		PF02896	PEP-utilising enzyme, TIM barrel domain
AP b	APb_HiSeq_15269430	2	24.823	24.0391	24.431	25.6618	25.9103	25.786		PF01450;PF07991	Acetohydroxy acid isomeroreductase, catalytic domain;Acetohydroxy acid isomeroreductase, NADPH-binding domain
AP b	APb_HiSeq_15269510;UBA1186_contig_6726_21	4	NaN	NaN	NaN	25.2115	NaN	25.2115		PF01063	Amino-transferase class IV
AP b	APb_HiSeq_15269720	1	22.201	23.2519	22.7265	NaN	24.3241	24.3241		PF00920	Dehydratase family
AP b	APb_HiSeq_15269770	1	24.4175	24.3857	24.4016	25.0999	24.9313	25.0156		PF00266	Aminotransferase class-V
AP b	APb_HiSeq_15269780	1	NaN	NaN	NaN	NaN	21.0647	21.0647		PF00389	D-isomer specific 2-hydroxyacid dehydrogenase, catalytic domain
AP b	APb_HiSeq_15269810;APb_HiSeq_02503740;Ga0070254_10240;UBA1201_contig_4341_13	4	NaN	NaN	NaN	24.2535	24.2759	24.2647		PF00389;PF02826	D-isomer specific 2-hydroxyacid dehydrogenase, catalytic domain;D-isomer specific 2-hydroxyacid dehydrogenase, NAD binding domain
AP b	APb_HiSeq_15269820	1	NaN	NaN	NaN	19.551	NaN	19.551		PF06245	Protein of unknown function (DUF1015)
AP b	APb_HiSeq_19244800	1	NaN	NaN	NaN	NaN	20.4016	20.4016		PF00456	Transketolase, thiamine diphosphate binding domain
AP b	APb_HiSeq_19244810	1	NaN	NaN	NaN	NaN	22.0192	22.0192		PF02779;PF02780	Transketolase, C-terminal domain;Transketolase, pyrimidine binding domain
AP b	APb_HiSeq_19244860	1	NaN	22.531	22.531	NaN	22.555	22.555		PF01588;PF08264;PF09334	Anticodon-binding domain of tRNA;Putative tRNA binding domain;tRNA synthetases class I (M)
AP b	APb_HiSeq_19244900	14	28.587	27.7915	28.1893	27.9883	28.3191	28.1537		PF00005;PF03459	ABC transporter;TOBE domain
AP b	APb_HiSeq_19244960	2	25.9925	25.9816	25.987	25.8906	26.3326	26.1116		PF00330;PF00694	Aconitase C-terminal domain;Aconitase family (aconitate hydratase)
AP b	APb_HiSeq_19245440	1	NaN	NaN	NaN	25.2242	26.4474	25.8358		PF00107;PF08240	Alcohol dehydrogenase GroES-like domain;Zinc-binding dehydrogenase
AP b	APb_HiSeq_19245750	1	NaN	NaN	NaN	24.6771	25.0073	24.8422		PF01263	Aldose 1-epimerase
AP b	APb_HiSeq_19246240;Ga0070254_107136	2	NaN	NaN	NaN	21.9575	NaN	21.9575		PF02146	Sir2 family
AP b	APb_HiSeq_19246270	1	NaN	NaN	NaN	NaN	23.0395	23.0395		PF00436	Single-strand binding protein family
AP b	APb_HiSeq_19246330	1	NaN	NaN	NaN	25.0106	24.7126	24.8616		PF16161	Domain of unknown function (DUF4867)
AP b	APb_HiSeq_20826070	7	24.0091	24.1277	24.0684	26.0356	25.2993	25.6674		PF02915	Rubrerythrin
AP b	APb_HiSeq_20826790;APb_HiSeq_20826780	2	NaN	NaN	NaN	NaN	23.8605	23.8605		PF01370;PF16363	GDP-mannose 4,6 dehydratase;NAD dependent epimerase/dehydratase family
AP b	APb_HiSeq_20827820	1	24.2652	25.2127	24.739	27.057	26.6134	26.8352		PF00381	PTS HPr component phosphorylation site
AP b	APb_HiSeq_20828060	1	NaN	NaN	NaN	NaN	20.4074	20.4074		PF00155	Aminotransferase class I and II
AP b	APb_HiSeq_24419260	1	NaN	NaN	NaN	NaN	22.063	22.063		PF01230	HIT domain
AP b	APb_HiSeq_24419710	1	NaN	NaN	NaN	NaN	23.1293	23.1293		PF16316	Domain of unknown function (DUF4956)
AP b	APb_HiSeq_24419980	1	26.3157	26.4728	26.3943	26.6268	26.8891	26.758		PF00342	Phosphoglucose isomerase
AP b	APb_HiSeq_24420000	1	NaN	NaN	NaN	NaN	23.618	23.618		PF01048	Phosphorylase superfamily
AP b	APb_HiSeq_24420160;APb_HiSeq_24420140	2	NaN	NaN	NaN	22.7065	22.2471	22.4768		PF00204;PF00986;PF01751;PF02518	DNA gyrase B;DNA gyrase B subunit, carboxyl terminus;Histidine kinase-, DNA gyrase B-, and HSP90-like ATPase;Toprim domain
AP b	APb_HiSeq_24420400	1	NaN	NaN	NaN	NaN	22.661	22.661		PF01048	Phosphorylase superfamily
AP b	APb_HiSeq_24420630	1	22.4417	22.9463	22.694	25.9898	24.729	25.3594		PF00085	Thioredoxin
AP b	APb_HiSeq_24420940	2	24.691	25.8756	25.2833	26.4679	26.7628	26.6154		PF01116	Fructose-bisphosphate aldolase class-II
AP b	APb_HiSeq_24421040	1	NaN	NaN	NaN	22.4737	22.6283	22.551		PF00133;PF08264	Anticodon-binding domain of tRNA;tRNA synthetases class I (I, L, M and V)
AP b	APb_HiSeq_25681470;Ga0070254_108109;UBA1225_contig_136272_41	3	NaN	NaN	NaN	22.3582	22.5315	22.4449		PF00206;PF10397	Adenylosuccinate lyase C-terminus;Lyase
AP b	APb_HiSeq_25681740	1	24.7084	24.0803	24.3943	29.1527	28.6555	28.9041		PF13416	Bacterial extracellular solute-binding protein
AP b	APb_HiSeq_25682190	1	NaN	NaN	NaN	NaN	21.9594	21.9594		PF11258;PF17479	Protein of unknown function (DUF3048) C-terminal domain;Protein of unknown function (DUF3048) N-terminal domain
AP b	APb_HiSeq_25682310	1	NaN	NaN	NaN	22.5544	NaN	22.5544		PF00587;PF07973	Threonyl and Alanyl tRNA synthetase second additional domain;tRNA synthetase class II core domain (G, H, P, S and T)
AP b	APb_HiSeq_25683070;APb_HiSeq_25683080	2	NaN	NaN	NaN	21.0439	NaN	21.0439		PF00478;PF00571	CBS domain;IMP dehydrogenase / GMP reductase domain
AP b	APb_HiSeq_25683120	1	NaN	NaN	NaN	NaN	21.1904	21.1904		PF00742;PF03447	Homoserine dehydrogenase;Homoserine dehydrogenase, NAD binding domain
AP b	APb_HiSeq_25683250	1	25.253	24.9341	25.0935	28.0801	28.3101	28.1951
AP b	APb_HiSeq_25683290	1	NaN	NaN	NaN	21.9978	NaN	21.9978	GH94	PF06165;PF17167	Glycosyl hydrolase 36 superfamily, catalytic domain;Glycosyltransferase family 36
AP b	APb_HiSeq_25683300	1	NaN	NaN	NaN	23.0143	24.1395	23.5769	GH94	PF17167	Glycosyl hydrolase 36 superfamily, catalytic domain
AP b	APb_HiSeq_25683310	1	NaN	24.1976	24.1976	28.6782	28.5047	28.5915
AP b	APb_HiSeq_25683320	1	NaN	NaN	NaN	22.5036	24.4712	23.4874
AP b	APb_HiSeq_25683860	1	22.9054	23.7421	23.3238	23.4929	24.4692	23.981		PF00108	Thiolase, N-terminal domain
AP b	APb_HiSeq_25683900	1	25.1096	24.6537	24.8817	24.7465	24.4254	24.5859		PF00766;PF01012	Electron transfer flavoprotein domain;Electron transfer flavoprotein FAD-binding domain
AP b	APb_HiSeq_25683910	1	23.0572	23.3059	23.1816	25.1161	25.9376	25.5268
AP b	APb_HiSeq_25683920	1	25.5401	24.8196	25.1799	25.8558	25.7673	25.8116		PF01012	Electron transfer flavoprotein domain
AP b	APb_HiSeq_25683950	1	24.1089	23.2918	23.7004	23.3233	NaN	23.3233		PF02737	3-hydroxyacyl-CoA dehydrogenase, NAD binding domain
AP b	APb_HiSeq_25683960	1	NaN	NaN	NaN	19.1085	NaN	19.1085		PF02737	3-hydroxyacyl-CoA dehydrogenase, NAD binding domain
AP b	APb_HiSeq_25683990	3	29.1557	29.1672	29.1614	29.1319	29.4669	29.2994		PF00441;PF02770	Acyl-CoA dehydrogenase, C-terminal domain;Acyl-CoA dehydrogenase, middle domain
AP b	APb_HiSeq_25684060;APb_HiSeq_25683980	2	25.8651	25.5325	25.6988	26.281	26.4393	26.3602		PF00378	Enoyl-CoA hydratase/isomerase
AP b	APb_HiSeq_25684720	1	24.4	24.6986	24.5493	24.5794	25.5249	25.0521		PF00764	Arginosuccinate synthase
AP b	APb_HiSeq_25684740	1	NaN	NaN	NaN	21.4526	20.8563	21.1545		PF01118;PF02774	Semialdehyde dehydrogenase, dimerisation domain;Semialdehyde dehydrogenase, NAD binding domain
AP b	APb_HiSeq_25684950;UBA1258_contig_76765_11;Ga0070254_1065;UBA1201_contig_66425_3	4	26.7489	24.1442	25.4466	24.5405	NaN	24.5405		PF00464	Serine hydroxymethyltransferase
AP b	APb_HiSeq_25684960	1	21.0444	NaN	21.0444	NaN	NaN	NaN		PF00464	Serine hydroxymethyltransferase
AP b	APb_HiSeq_25685140	2	NaN	23.6625	23.6625	24.7029	25.8053	25.2541		PF00291;PF14821	Pyridoxal-phosphate dependent enzyme;Threonine synthase N terminus
AP b	APb_HiSeq_25685160	1	NaN	NaN	NaN	25.0206	26.3034	25.662		PF01791	DeoC/LacD family aldolase
AP b	APb_HiSeq_25685210;Ga0070254_11935	2	24.9865	24.6631	24.8248	26.0699	26.1811	26.1255		PF00365	Phosphofructokinase
AP b	APb_HiSeq_25685220	1	25.347	26.9687	26.1579	26.3546	27.608	26.9813		PF00216;PF00563;PF00990	Bacterial DNA-binding protein;Diguanylate cyclase, GGDEF domain;EAL domain
AP b	APb_HiSeq_25685610	1	NaN	NaN	NaN	NaN	22.3765	22.3765	GH120	PF13229	Right handed beta helix region
AP b	APb_HiSeq_25686000;APb_HiSeq_25682880	4	25.2856	25.3654	25.3255	24.9122	NaN	24.9122		PF00015;PF02743	Cache domain;Methyl-accepting chemotaxis protein (MCP) signalling domain
AP b	APb_HiSeq_26378060	1	NaN	NaN	NaN	NaN	20.7812	20.7812		PF08876	Domain of unknown function (DUF1836)
AP b	APb_HiSeq_26378180	1	NaN	NaN	NaN	NaN	23.1051	23.1051		PF03780	Asp23 family, cell envelope-related function
AP b	APb_HiSeq_26378220	3	24.1942	24.6653	24.4297	23.7118	24.0632	23.8875		PF00013;PF00575;PF03725	3' exoribonuclease family, domain 2;KH domain;S1 RNA binding domain
AP b	APb_HiSeq_26378240	1	23.5346	NaN	23.5346	23.6859	23.9476	23.8167		PF01138;PF03725;PF03726	3' exoribonuclease family, domain 1;3' exoribonuclease family, domain 2;Polyribonucleotide nucleotidyltransferase, RNA binding domain
AP b	APb_HiSeq_26378250	1	NaN	NaN	NaN	25.9107	25.9379	25.9243		PF00312	Ribosomal protein S15
AP b	APb_HiSeq_27053540;Ga0070254_103201	2	24.5041	24.4738	24.4889	24.2063	24.7267	24.4665		PF01926;PF06071	50S ribosome-binding GTPase;Protein of unknown function (DUF933)
AP b	APb_HiSeq_27360130	1	25.3108	24.8486	25.0797	26.869	24.9213	25.8951		PF13407	Periplasmic binding protein domain
AP b	APb_HiSeq_27360140	1	NaN	NaN	NaN	28.1146	NaN	28.1146
AP b	APb_HiSeq_27360150	1	24.235	NaN	24.235	25.3988	25.3374	25.3681		PF00005	ABC transporter
AP b	APb_HiSeq_27360220	1	NaN	NaN	NaN	22.7483	NaN	22.7483		PF00408;PF02878;PF02879;PF02880	Phosphoglucomutase/phosphomannomutase, alpha/beta/alpha domain I;Phosphoglucomutase/phosphomannomutase, alpha/beta/alpha domain II;Phosphoglucomutase/phosphomannomutase, alpha/beta/alpha domain III;Phosphoglucomutase/phosphomannomutase, C-terminal domain
AP b	APb_HiSeq_27360380	1	NaN	NaN	NaN	NaN	19.3505	19.3505		PF08668	HDOD domain
AP b	APb_HiSeq_27360500	1	NaN	NaN	NaN	25.722	25	25.361		PF03480	Bacterial extracellular solute-binding protein, family 7
AP b	APb_HiSeq_27360670	1	NaN	NaN	NaN	23.5293	NaN	23.5293
AP b	APb_HiSeq_27360690	1	NaN	NaN	NaN	25.3641	NaN	25.3641		PF00015	Methyl-accepting chemotaxis protein (MCP) signalling domain
AP b	APb_HiSeq_27360750	2	27.4763	26.5837	27.03	25.1449	25.2975	25.2212		PF01232;PF08125	Mannitol dehydrogenase C-terminal domain;Mannitol dehydrogenase Rossmann domain
AP b	APb_HiSeq_27360880	1	NaN	NaN	NaN	NaN	24.1687	24.1687		PF01676;PF06415	BPG-independent PGAM N-terminus (iPGM_N);Metalloenzyme superfamily
AP b	APb_HiSeq_27360920	1	21.1525	NaN	21.1525	NaN	NaN	NaN		PF01676	Metalloenzyme superfamily
AP b	APb_HiSeq_27360990;Ga0070254_11345	2	NaN	NaN	NaN	23.7379	23.8121	23.775		PF00015	Methyl-accepting chemotaxis protein (MCP) signalling domain
AP b	APb_HiSeq_27361070	1	NaN	29.2501	29.2501	NaN	NaN	NaN		PF07992;PF14691	Dihydroprymidine dehydrogenase domain II, 4Fe-4S cluster;Pyridine nucleotide-disulphide oxidoreductase
AP b	APb_HiSeq_27361200;Ga0070254_1022	19	23.2627	23.7181	23.4904	23.8499	23.7063	23.7781		PF00154	recA bacterial DNA recombination protein
AP b	APb_HiSeq_27361240	1	NaN	NaN	NaN	NaN	21.9088	21.9088
AQ	AQ_HiSeq_02130800	1	23.8441	NaN	23.8441	NaN	NaN	NaN		PF00550	Phosphopantetheine attachment site
AQ	AQ_HiSeq_05635440;UBA1208_contig_432206_4	6	NaN	24.0683	24.0683	NaN	NaN	NaN		PF00177	Ribosomal protein S7p/S5e
AQ	AQ_HiSeq_05638090;UBA1217_contig_341477_4;AQ_HiSeq_19023120;UBA1204_contig_8117_4;UBA3053_contig_7194_1;UBA1173_contig_1337_53	12	NaN	24.5546	24.5546	NaN	NaN	NaN		PF00953;PF01370;PF16363	GDP-mannose 4,6 dehydratase;Glycosyl transferase family 4;NAD dependent epimerase/dehydratase family
AQ	AQ_HiSeq_06137810	1	NaN	22.2328	22.2328	NaN	NaN	NaN		PF00044;PF02800	Glyceraldehyde 3-phosphate dehydrogenase, C-terminal domain;Glyceraldehyde 3-phosphate dehydrogenase, NAD binding domain
AQ	AQ_HiSeq_06138550	1	NaN	NaN	NaN	21.426	NaN	21.426		PF00155	Aminotransferase class I and II
AQ	AQ_HiSeq_10359200	1	NaN	26.812	26.812	NaN	NaN	NaN		PF00009	Elongation factor Tu GTP binding domain
AQ	AQ_HiSeq_10360870;UBA1208_contig_16023_35	2	NaN	26.8507	26.8507	NaN	NaN	NaN		PF00037;PF02256;PF02906;PF10588;PF13510	2Fe-2S iron-sulfur cluster binding domain;4Fe-4S binding domain;Iron hydrogenase small subunit;Iron only hydrogenase large subunit, C-terminal domain;NADH-ubiquinone oxidoreductase-G iron-sulfur binding region
AQ	AQ_HiSeq_10360910	1	NaN	25.7058	25.7058	NaN	NaN	NaN		PF01512	Respiratory-chain NADH dehydrogenase 51 Kd subunit
AQ	AQ_HiSeq_10360930;AQ_HiSeq_10361040	2	NaN	NaN	NaN	19.7717	NaN	19.7717
AQ	AQ_HiSeq_10361900	1	23.225	NaN	23.225	22.4733	22.2769	22.3751		PF17541	Family of unknown function (DUF5458)
AQ	AQ_HiSeq_10362760	1	NaN	23.9367	23.9367	NaN	NaN	NaN		PF01012	Electron transfer flavoprotein domain
AQ	AQ_HiSeq_10362770	1	NaN	20.4824	20.4824	NaN	NaN	NaN		PF00766;PF01012	Electron transfer flavoprotein domain;Electron transfer flavoprotein FAD-binding domain
AQ	AQ_HiSeq_10363670;UBA1217_contig_32137_3;AQ_HiSeq_20719680;UBA1184_contig_48362_15	4	NaN	26.7403	26.7403	NaN	NaN	NaN		PF02775	Thiamine pyrophosphate enzyme, C-terminal TPP binding domain
AQ	AQ_HiSeq_10693120	1	24.3095	NaN	24.3095	NaN	NaN	NaN
AQ	AQ_HiSeq_10695840;UBA1223_contig_205542_4	2	NaN	NaN	NaN	20.1075	NaN	20.1075		PF01515	Phosphate acetyl/butaryl transferase
AQ	AQ_HiSeq_12851590	1	21.5317	NaN	21.5317	NaN	NaN	NaN		PF00542	Ribosomal protein L7/L12 C-terminal domain
AQ	AQ_HiSeq_12851660	1	20.2595	NaN	20.2595	NaN	NaN	NaN		PF03143	Elongation factor Tu C-terminal domain
AQ	AQ_HiSeq_12851700	1	NaN	27.7946	27.7946	NaN	NaN	NaN		PF00009	Elongation factor Tu GTP binding domain
AQ	AQ_HiSeq_12851710	1	NaN	28.8561	28.8561	NaN	NaN	NaN		PF00009	Elongation factor Tu GTP binding domain
AQ	AQ_HiSeq_12851820;UBA1223_contig_307684_1;UBA1266_contig_156003_3;UBA1217_contig_298001_1;UBA1219_contig_74150_6;UBA1208_contig_13696_29	6	NaN	26.276	26.276	NaN	24.0498	24.0498		PF05853	beta-keto acid cleavage enzyme
AQ	AQ_HiSeq_12852330;UBA1217_contig_76873_52;UBA1223_contig_6086_8;UBA1208_contig_104051_10	5	25.4082	26.281	25.8446	25.808	25.7674	25.7877		PF00365	Phosphofructokinase
AQ	AQ_HiSeq_12852940	1	NaN	20.3404	20.3404	NaN	NaN	NaN		PF00464	Serine hydroxymethyltransferase
AQ	AQ_HiSeq_12852960	1	25.2534	25.309	25.2812	NaN	23.4762	23.4762		PF00464	Serine hydroxymethyltransferase
AQ	AQ_HiSeq_16668280	5	27.4679	28.8293	28.1486	27.838	28.545	28.1915		PF01293	Phosphoenolpyruvate carboxykinase
AQ	AQ_HiSeq_16668400;UBA1223_contig_130009_4	2	NaN	24.2189	24.2189	NaN	NaN	NaN		PF00326;PF07676	Prolyl oligopeptidase family;WD40-like Beta Propeller Repeat
AQ	AQ_HiSeq_18284590;UBA1217_contig_72179_5;UBA1208_contig_64509_16;AQ_HiSeq_19024520	4	NaN	24.2927	24.2927	NaN	NaN	NaN		PF01132;PF08207;PF09285	Elongation factor P (EF-P) KOW-like domain;Elongation factor P (EF-P) OB domain;Elongation factor P, C-terminal
AQ	AQ_HiSeq_19023940;UBA1223_contig_64270_6	2	NaN	NaN	NaN	NaN	19.198	19.198		PF00753	Metallo-beta-lactamase superfamily
AQ	AQ_HiSeq_19023970;UBA1266_contig_325377_9;UBA1223_contig_64270_3;UBA1195_contig_10205_14	4	23.5514	26.7414	25.1464	NaN	NaN	NaN		PF00210	Ferritin-like domain
AQ	AQ_HiSeq_19024070	4	NaN	22.3772	22.3772	NaN	NaN	NaN		PF01370	NAD dependent epimerase/dehydratase family
AQ	AQ_HiSeq_19024660	1	NaN	26.2613	26.2613	NaN	NaN	NaN		PF00155	Aminotransferase class I and II
AQ	AQ_HiSeq_19901470	1	25.4453	25.7186	25.582	24.9258	26.2261	25.5759		PF02826	D-isomer specific 2-hydroxyacid dehydrogenase, NAD binding domain
AQ	AQ_HiSeq_19901490	1	NaN	24.6247	24.6247	22.9998	23.3173	23.1586		PF00389	D-isomer specific 2-hydroxyacid dehydrogenase, catalytic domain
AQ	AQ_HiSeq_19902190	1	NaN	NaN	NaN	NaN	20.4667	20.4667		PF03051	Peptidase C1-like family
AQ	AQ_HiSeq_20719670;UBA1217_contig_32137_4;AQ_HiSeq_10363680	3	23.4613	26.1645	24.8129	23.2853	22.9062	23.0958		PF01855;PF17147	Pyruvate flavodoxin/ferredoxin oxidoreductase, thiamine diP-bdg;Pyruvate:ferredoxin oxidoreductase core domain II
AQ	AQ_HiSeq_26673930;UBA1223_contig_83142_24	5	24.5027	NaN	24.5027	23.3188	23.2943	23.3066		PF00012	Hsp70 protein
AQ	AQ_HiSeq_26674550;UBA1217_contig_20124_42;UBA1223_contig_24927_33;UBA1215_contig_116050_1;UBA1205_contig_205938_1	5	NaN	NaN	NaN	NaN	21.9022	21.9022		PF00185;PF02729	Aspartate/ornithine carbamoyltransferase, Asp/Orn binding domain;Aspartate/ornithine carbamoyltransferase, carbamoyl-P binding domain
AQ	AQ_HiSeq_26674850;UBA1217_contig_273938_5;UBA1223_contig_299829_14;AQ_HiSeq_19024130	4	21.1931	24.7794	22.9862	19.5066	NaN	19.5066		PF00698	Acyl transferase domain
AS1 a	AS1a_HiSeq_01652890	2	NaN	23.4754	23.4754	NaN	NaN	NaN		PF00009;PF03143;PF03144	Elongation factor Tu C-terminal domain;Elongation factor Tu domain 2;Elongation factor Tu GTP binding domain
AS1 a	AS1a_HiSeq_08092630;UBA1221_contig_63974_3	3	NaN	19.9911	19.9911	NaN	NaN	NaN		PF13380;PF13549;PF13607	ATP-grasp domain;CoA binding domain;Succinyl-CoA ligase like flavodoxin domain
AS1 a	AS1a_HiSeq_08118410;UBA1221_contig_95644_9	2	NaN	23.8513	23.8513	NaN	NaN	NaN		PF00542;PF16320	Ribosomal protein L7/L12 C-terminal domain;Ribosomal protein L7/L12 dimerisation domain
AS1 a	AS1a_HiSeq_09817790;UBA1186_contig_19851_7;UBA1221_contig_526792_2;AS1a_HiSeq_19863800	4	NaN	NaN	NaN	21.5461	NaN	21.5461		PF00121	Triosephosphate isomerase
AS1 a	AS1a_HiSeq_09954140;UBA1221_contig_65188_1;UBA1186_contig_8155_6	3	22.0495	NaN	22.0495	NaN	NaN	NaN		PF00679;PF03764	Elongation factor G C-terminus;Elongation factor G, domain IV
BO a	BOa_HiSeq_02331040	1	NaN	22.9474	22.9474	NaN	NaN	NaN	GT35	PF00343	Carbohydrate phosphorylase
BO a	BOa_HiSeq_02331550	1	NaN	24.3995	24.3995	NaN	NaN	NaN		PF01230	HIT domain
BO a	BOa_HiSeq_02331630	1	NaN	NaN	NaN	NaN	23.8906	23.8906
BO a	BOa_HiSeq_03145400	1	23.1378	23.2881	23.2129	22.5518	22.7849	22.6684		PF00750;PF03485;PF05746	Arginyl tRNA synthetase N terminal domain;DALR anticodon binding domain;tRNA synthetases class I (R)
BO a	BOa_HiSeq_03145460	1	NaN	NaN	NaN	21.607	NaN	21.607		PF02786;PF02787	Carbamoyl-phosphate synthase L chain, ATP binding domain;Carbamoyl-phosphate synthetase large chain, oligomerisation domain
BO a	BOa_HiSeq_03145630	1	NaN	NaN	NaN	NaN	26.124	26.124		PF01132;PF08207;PF09285	Elongation factor P (EF-P) KOW-like domain;Elongation factor P (EF-P) OB domain;Elongation factor P, C-terminal
BO a	BOa_HiSeq_03145990	1	21.4712	NaN	21.4712	NaN	NaN	NaN		PF14681	Uracil phosphoribosyltransferase
BO a	BOa_HiSeq_03146510	1	25.1567	28.0306	26.5936	23.6301	23.5421	23.5861		PF13416	Bacterial extracellular solute-binding protein
BO a	BOa_HiSeq_03146520	1	NaN	NaN	NaN	NaN	21.9738	21.9738	GT35	PF00343	Carbohydrate phosphorylase
BO a	BOa_HiSeq_03146610;BOa_HiSeq_03146770;UBA1252_contig_21763_20;UBA1198_contig_112718_8;T488DRAFT_02885;IE37DRAFT_02959;Ga0070254_102190;AN_HiSeq_06479800;UBA1251_contig_24735_2;UBA1260_contig_251180_1;UBA1259_contig_108357_79;UBA1258_contig_72819_16	12	25.05	26.4206	25.7353	23.4156	NaN	23.4156		PF00005;PF08402	ABC transporter;TOBE domain
BO a	BOa_HiSeq_03146830	2	22.4839	23.092	22.7879	NaN	23.9829	23.9829	GT35	PF00343	Carbohydrate phosphorylase
BO a	BOa_HiSeq_03146840	1	24.4145	24.7672	24.5908	22.9294	23.6414	23.2854	GT35	PF00343	Carbohydrate phosphorylase
BO a	BOa_HiSeq_03147190	1	27.6763	28.8275	28.2519	25.437	27.2004	26.3187		PF06130	Phosphate propanoyltransferase
BO a	BOa_HiSeq_03147240;UBA1248_contig_198151_1;UBA1222_contig_3658_270;UBA1224_contig_8734_9;UBA1206_contig_6567_65;AN_HiSeq_26896050;BOa_HiSeq_03146390;UBA1191_contig_5293_17	8	NaN	NaN	NaN	20.6377	NaN	20.6377		PF00586;PF02769;PF13507	AIR synthase related protein, C-terminal domain;AIR synthase related protein, N-terminal domain;CobB/CobQ-like glutamine amidotransferase domain
BO a	BOa_HiSeq_03241650	1	NaN	NaN	NaN	20.7505	NaN	20.7505		PF13180;PF13365	PDZ domain;Trypsin-like peptidase domain
BO a	BOa_HiSeq_03241660	1	NaN	NaN	NaN	21.4595	NaN	21.4595		PF00764	Arginosuccinate synthase
BO a	BOa_HiSeq_04645650;BOa_HiSeq_23315340	2	25.0863	25.208	25.1472	NaN	NaN	NaN		PF01259	SAICAR synthetase
BO a	BOa_HiSeq_07748620;BOa_HiSeq_19453210;BOa_HiSeq_19453520	3	25.6416	25.4445	25.5431	23.4947	23.4267	23.4607		PF00006	ATP synthase alpha/beta family, nucleotide-binding domain
BO a	BOa_HiSeq_07749140;BOa_HiSeq_10418790	2	NaN	21.2431	21.2431	23.1057	NaN	23.1057		PF00177	Ribosomal protein S7p/S5e
BO a	BOa_HiSeq_07749490;BOa_HiSeq_07749150	2	NaN	NaN	NaN	23.1257	NaN	23.1257		PF00164;PF00177	Ribosomal protein S12/S23;Ribosomal protein S7p/S5e
BO a	BOa_HiSeq_07749510	1	NaN	NaN	NaN	NaN	20.8967	20.8967
BO a	BOa_HiSeq_07749560	1	24.3217	25.8648	25.0932	23.1356	24.7329	23.9343		PF03144	Elongation factor Tu domain 2
BO a	BOa_HiSeq_07750520	1	NaN	25.0343	25.0343	NaN	NaN	NaN		PF00958;PF02540	GMP synthase C terminal domain;NAD synthase
BO a	BOa_HiSeq_08929450	1	24.788	24.6344	24.7112	24.8356	24.441	24.6383		PF01808	AICARFT/IMPCHase bienzyme
BO a	BOa_HiSeq_08929470	1	23.6655	24.3273	23.9964	NaN	23.6477	23.6477		PF07826	IMP cyclohydrolase-like protein
BO a	BOa_HiSeq_08929500	1	23.8823	25.0386	24.4605	NaN	NaN	NaN		PF00586;PF02769	AIR synthase related protein, C-terminal domain;AIR synthase related protein, N-terminal domain
BO a	BOa_HiSeq_08929530	1	NaN	NaN	NaN	NaN	23.7445	23.7445		PF00365	Phosphofructokinase
BO a	BOa_HiSeq_08929590	1	NaN	21.2681	21.2681	NaN	NaN	NaN		PF00480	ROK family
BO a	BOa_HiSeq_08929800	1	NaN	23.2317	23.2317	NaN	NaN	NaN		PF00156	Phosphoribosyl transferase domain
BO a	BOa_HiSeq_08929860	2	28.9672	28.6717	28.8195	27.06	27.5069	27.2835		PF14057	GGGtGRT protein
BO a	BOa_HiSeq_08929950;BOa_HiSeq_08930050	4	26.8483	26.7328	26.7905	24.9818	26.0282	25.505		PF00162	Phosphoglycerate kinase
BO a	BOa_HiSeq_08930060	2	25.7099	25.492	25.601	25.1847	26.7772	25.9809		PF00121	Triosephosphate isomerase
BO a	BOa_HiSeq_08930070;BOa_HiSeq_08930120	2	NaN	NaN	NaN	23.6973	NaN	23.6973		PF01676;PF06415	BPG-independent PGAM N-terminus (iPGM_N);Metalloenzyme superfamily
BO a	BOa_HiSeq_08930110	1	NaN	21.9112	21.9112	NaN	NaN	NaN		PF00121	Triosephosphate isomerase
BO a	BOa_HiSeq_08930270	1	23.8966	25.5964	24.7465	23.8315	24.486	24.1587		PF01676;PF06415	BPG-independent PGAM N-terminus (iPGM_N);Metalloenzyme superfamily
BO a	BOa_HiSeq_08930560	1	26.4874	26.9471	26.7173	26.1181	25.6714	25.8948		PF00044	Glyceraldehyde 3-phosphate dehydrogenase, NAD binding domain
BO a	BOa_HiSeq_10418800;BOa_HiSeq_07749310	8	24.8438	25.849	25.3464	23.9472	23.1618	23.5545		PF00009;PF00679;PF03144;PF03764;PF14492	Elongation factor G C-terminus;Elongation Factor G, domain II;Elongation factor G, domain IV;Elongation factor Tu domain 2;Elongation factor Tu GTP binding domain
BO a	BOa_HiSeq_10418830	1	26.3438	25.6649	26.0043	22.6323	22.2167	22.4245		PF03143;PF03144	Elongation factor Tu C-terminal domain;Elongation factor Tu domain 2
BO a	BOa_HiSeq_10419010;T496DRAFT_02210;Ga0104364_101683;T488DRAFT_01364;IE37DRAFT_00456	5	NaN	NaN	NaN	25.4773	25.5052	25.4912		PF01613;PF02915	Flavin reductase like domain;Rubrerythrin
BO a	BOa_HiSeq_10419680	2	27.2496	27.978	27.6138	26.5024	27.0268	26.7646		PF02775;PF10371;PF12838	4Fe-4S dicluster domain;Domain of unknown function;Thiamine pyrophosphate enzyme, C-terminal TPP binding domain
BO a	BOa_HiSeq_10419700	1	NaN	NaN	NaN	NaN	23.6018	23.6018		PF10371;PF12837	4Fe-4S binding domain;Domain of unknown function
BO a	BOa_HiSeq_10419710	1	25.1797	25.7534	25.4666	25.6042	25.3848	25.4945		PF01558	Pyruvate ferredoxin/flavodoxin oxidoreductase
BO a	BOa_HiSeq_10420530	2	25.5419	25.8927	25.7173	23.2545	23.2299	23.2422		PF01063	Amino-transferase class IV
BO a	BOa_HiSeq_10425680	1	NaN	NaN	NaN	NaN	21.322	21.322		PF00380	Ribosomal protein S9/S16
BO a	BOa_HiSeq_10425810	1	24.2573	NaN	24.2573	NaN	NaN	NaN		PF00285	Citrate synthase, C-terminal domain
BO a	BOa_HiSeq_10425860	1	NaN	NaN	NaN	25.9369	NaN	25.9369		PF00542;PF16320	Ribosomal protein L7/L12 C-terminal domain;Ribosomal protein L7/L12 dimerisation domain
BO a	BOa_HiSeq_10425930	1	NaN	NaN	NaN	NaN	27.4612	27.4612		PF01326	Pyruvate phosphate dikinase, PEP/pyruvate binding domain
BO a	BOa_HiSeq_10425940	1	25.071	26.1425	25.6067	24.1466	24.3338	24.2402
BO a	BOa_HiSeq_10425950	2	28.6008	28.7935	28.6971	26.2118	28.6283	27.42		PF00391;PF01326;PF02896	PEP-utilising enzyme, mobile domain;PEP-utilising enzyme, TIM barrel domain;Pyruvate phosphate dikinase, PEP/pyruvate binding domain
BO a	BOa_HiSeq_11352230	1	NaN	23.8119	23.8119	NaN	NaN	NaN
BO a	BOa_HiSeq_11352310	1	NaN	NaN	NaN	22.091	NaN	22.091		PF16933	Putative exopolysaccharide Exporter (EPS-E)
BO a	BOa_HiSeq_11352530;BOa_HiSeq_11351770;BOa_HiSeq_02331840	3	NaN	NaN	NaN	20.9817	NaN	20.9817		PF02686	Glu-tRNAGln amidotransferase C subunit
BO a	BOa_HiSeq_11352680	1	NaN	NaN	NaN	NaN	17.9762	17.9762		PF09371;PF16921	Tex protein YqgF-like domain;Tex-like protein N-terminal domain
BO a	BOa_HiSeq_13839030;UBA1213_contig_201625_4	2	NaN	25.2784	25.2784	NaN	NaN	NaN		PF00206;PF14698	Argininosuccinate lyase C-terminal;Lyase
BO a	BOa_HiSeq_13839240	2	27.5526	27.9319	27.7423	26.7779	28.39	27.584		PF00266	Aminotransferase class-V
BO a	BOa_HiSeq_13839820	1	24.9266	25.9845	25.4556	23.8376	24.7257	24.2816		PF00266	Aminotransferase class-V
BO a	BOa_HiSeq_13839850	1	NaN	NaN	NaN	NaN	22.9297	22.9297		PF02826	D-isomer specific 2-hydroxyacid dehydrogenase, NAD binding domain
BO a	BOa_HiSeq_13839970	1	NaN	19.6427	19.6427	NaN	NaN	NaN		PF01053	Cys/Met metabolism PLP-dependent enzyme
BO a	BOa_HiSeq_15190250	1	NaN	NaN	NaN	21.3088	NaN	21.3088
BO a	BOa_HiSeq_15190500;BOa_HiSeq_10425460	2	NaN	22.2225	22.2225	NaN	NaN	NaN		PF00682;PF08502	HMGL-like;LeuA allosteric (dimerisation) domain
BO a	BOa_HiSeq_15190630;BOa_HiSeq_10426710	2	NaN	NaN	NaN	23.6485	24.2129	23.9307		PF00465	Iron-containing alcohol dehydrogenase
BO a	BOa_HiSeq_15190780	1	NaN	NaN	NaN	22.8966	NaN	22.8966		PF01523	Putative modulator of DNA gyrase
BO a	BOa_HiSeq_15190830	1	24.2876	NaN	24.2876	NaN	NaN	NaN		PF00012	Hsp70 protein
BO a	BOa_HiSeq_15190840	1	NaN	NaN	NaN	23.9268	23.4825	23.7046		PF00012	Hsp70 protein
BO a	BOa_HiSeq_15190990;UBA1191_contig_5293_19;Ga0104370_102354;UBA1230_contig_117720_6;Ga0070254_11154	5	NaN	23.0843	23.0843	NaN	NaN	NaN		PF00438;PF02772;PF02773	S-adenosylmethionine synthetase, central domain;S-adenosylmethionine synthetase, C-terminal domain;S-adenosylmethionine synthetase, N-terminal domain
BO a	BOa_HiSeq_15191200	1	24.7244	NaN	24.7244	NaN	NaN	NaN		PF01960	ArgJ family
BO a	BOa_HiSeq_15191310	1	27.8008	24.7941	26.2974	24.4962	24.3218	24.409		PF13407	Periplasmic binding protein domain
BO a	BOa_HiSeq_15191340;BOa_HiSeq_15191380	2	NaN	NaN	NaN	23.1426	NaN	23.1426		PF00005	ABC transporter
BO a	BOa_HiSeq_15191460	1	NaN	NaN	NaN	NaN	22.69	22.69		PF00258;PF00753	Flavodoxin;Metallo-beta-lactamase superfamily
BO a	BOa_HiSeq_17964680	1	24.5373	24.8336	24.6854	NaN	NaN	NaN		PF00886	Ribosomal protein S16
BO a	BOa_HiSeq_18869160	1	29.398	29.0041	29.2011	26.9663	27.1529	27.0596		PF00005	ABC transporter
BO a	BOa_HiSeq_18869180;BOa_HiSeq_07749190;BOa_HiSeq_19710830	3	NaN	NaN	NaN	21.804	NaN	21.804		PF13556	PucR C-terminal helix-turn-helix domain
BO a	BOa_HiSeq_18869830	2	24.512	25.3247	24.9183	24.9333	25.3345	25.1339		PF00091;PF12327	FtsZ family, C-terminal domain;Tubulin/FtsZ family, GTPase domain
BO a	BOa_HiSeq_18869930	1	NaN	NaN	NaN	22.6819	NaN	22.6819		PF01250	Ribosomal protein S6
BO a	BOa_HiSeq_18870000;BOa_HiSeq_20872280;BOa_HiSeq_20872290	3	NaN	24.2253	24.2253	22.5298	NaN	22.5298		PF02734;PF13684	DAK2 domain;Dihydroxyacetone kinase family
BO a	BOa_HiSeq_19453260;BOa_HiSeq_19453450	2	NaN	22.5395	22.5395	NaN	NaN	NaN		PF00306	ATP synthase alpha/beta chain, C terminal domain
BO a	BOa_HiSeq_19453530	3	26.8165	25.5754	26.196	26.2316	26.3346	26.2831		PF00006	ATP synthase alpha/beta family, nucleotide-binding domain
BO a	BOa_HiSeq_19710720;BOa_HiSeq_18869520;UBA1248_contig_140233_28	11	26.8053	26.2904	26.5479	26.079	26.3948	26.2369		PF07992;PF14691	Dihydroprymidine dehydrogenase domain II, 4Fe-4S cluster;Pyridine nucleotide-disulphide oxidoreductase
BO a	BOa_HiSeq_19710980;UBA1239_contig_281359_1	3	NaN	NaN	NaN	NaN	24.8038	24.8038		PF00208	Glutamate/Leucine/Phenylalanine/Valine dehydrogenase
BO a	BOa_HiSeq_19711580	1	NaN	24.1534	24.1534	24.8562	24.9739	24.9151		PF00106	short chain dehydrogenase
BO a	BOa_HiSeq_19711920	3	24.7514	24.8055	24.7785	NaN	NaN	NaN		PF00687	Ribosomal protein L1p/L10e family
BO a	BOa_HiSeq_19712480	1	18.9059	NaN	18.9059	NaN	NaN	NaN		PF02779;PF02780	Transketolase, C-terminal domain;Transketolase, pyrimidine binding domain
BO a	BOa_HiSeq_19713660	1	NaN	22.2774	22.2774	NaN	NaN	NaN		PF01370	NAD dependent epimerase/dehydratase family
BO a	BOa_HiSeq_19713800	1	24.453	24.8454	24.6492	23.5078	23.6718	23.5898		PF00356;PF13377	Bacterial regulatory proteins, lacI family;Periplasmic binding protein-like domain
BO a	BOa_HiSeq_20347820	1	NaN	22.7566	22.7566	NaN	NaN	NaN		PF00330	Aconitase family (aconitate hydratase)
BO a	BOa_HiSeq_20347870	2	26.2755	27.3457	26.8106	25.7412	25.4999	25.6206		PF00171;PF00465	Aldehyde dehydrogenase family;Iron-containing alcohol dehydrogenase
BO a	BOa_HiSeq_20348030	2	28.4684	29.0639	28.7661	27.3729	28.1161	27.7445		PF01450;PF07991	Acetohydroxy acid isomeroreductase, catalytic domain;Acetohydroxy acid isomeroreductase, NADPH-binding domain
BO a	BOa_HiSeq_20348140	1	23.6913	23.3793	23.5353	21.9749	23.418	22.6965		PF01116	Fructose-bisphosphate aldolase class-II
BO a	BOa_HiSeq_20348220	1	NaN	22.3674	22.3674	NaN	NaN	NaN		PF01406;PF09190	DALR domain;tRNA synthetases class I (C) catalytic domain
BO a	BOa_HiSeq_20348400;UBA1244_contig_186765_4	2	NaN	NaN	NaN	NaN	24.1193	24.1193		PF01869;PF06050;PF09989	2-hydroxyglutaryl-CoA dehydratase, D-component;BadF/BadG/BcrA/BcrD ATPase family;CoA enzyme activase uncharacterised domain (DUF2229)
BO a	BOa_HiSeq_20348830	1	NaN	NaN	NaN	23.1927	NaN	23.1927		PF00208;PF02812	Glu/Leu/Phe/Val dehydrogenase, dimerisation domain;Glutamate/Leucine/Phenylalanine/Valine dehydrogenase
BO a	BOa_HiSeq_20349210;BOa_HiSeq_11352870	2	NaN	21.8011	21.8011	NaN	NaN	NaN		PF01926;PF06071	50S ribosome-binding GTPase;Protein of unknown function (DUF933)
BO a	BOa_HiSeq_20872250	1	NaN	NaN	NaN	21.1422	NaN	21.1422		PF13487	HD domain
BO a	BOa_HiSeq_20872830	1	NaN	25.6257	25.6257	21.7176	23.1157	22.4167		PF00092	von Willebrand factor type A domain
BO a	BOa_HiSeq_20873250	1	NaN	22.2863	22.2863	NaN	NaN	NaN		PF00411	Ribosomal protein S11
BO a	BOa_HiSeq_20873300	1	25.5604	25.2753	25.4179	24.8473	23.9893	24.4183		PF00406;PF05191	Adenylate kinase;Adenylate kinase, active site lid
BO a	BOa_HiSeq_20873340	1	NaN	16.1721	16.1721	NaN	NaN	NaN		PF00327	Ribosomal protein L30p/L7e
BO a	BOa_HiSeq_20873390	1	NaN	NaN	NaN	21.6819	22.9496	22.3158		PF00281;PF00673	ribosomal L5P family C-terminus;Ribosomal protein L5
BO a	BOa_HiSeq_20873430;BOa_HiSeq_20873420	2	NaN	26.197	26.197	22.6695	24.7705	23.72		PF00410	Ribosomal protein S8
BO a	BOa_HiSeq_20873460	1	NaN	26.0018	26.0018	NaN	NaN	NaN		PF00189;PF07650	KH domain;Ribosomal protein S3, C-terminal domain
BO a	BOa_HiSeq_20873640	1	23.713	NaN	23.713	NaN	NaN	NaN		PF00276	Ribosomal protein L23
BO a	BOa_HiSeq_20873680	1	NaN	23.1426	23.1426	NaN	NaN	NaN		PF00573	Ribosomal protein L4/L1 family
BO a	BOa_HiSeq_20873700	1	23.0937	NaN	23.0937	NaN	NaN	NaN
BO a	BOa_HiSeq_20873710;BOa_HiSeq_20873570	2	NaN	23.1295	23.1295	NaN	NaN	NaN		PF00338	Ribosomal protein S10p/S20e
BO a	BOa_HiSeq_23315680;UBA1201_contig_62939_18	2	22.7539	22.0314	22.3926	22.5946	21.0255	21.8101		PF00709	Adenylosuccinate synthetase
BO a	BOa_HiSeq_24076950	1	19.4743	20.9927	20.2335	NaN	NaN	NaN		PF02482;PF16321	Sigma 54 modulation protein / S30EA ribosomal protein;Sigma 54 modulation/S30EA ribosomal protein C terminus
BO a	BOa_HiSeq_24077080	4	27.718	28.7203	28.2192	26.4059	26.3247	26.3653		PF00871	Acetokinase family
BO a	BOa_HiSeq_24077520	1	NaN	25.6504	25.6504	NaN	NaN	NaN		PF13451	Probable zinc-ribbon domain
BO a	BOa_HiSeq_24077830	1	NaN	NaN	NaN	NaN	21.0932	21.0932		PF01381	Helix-turn-helix
BO a	BOa_HiSeq_24078100	1	NaN	NaN	NaN	NaN	22.2093	22.2093		PF00009;PF04760;PF11987	Elongation factor Tu GTP binding domain;Translation initiation factor IF-2, N-terminal region;Translation-initiation factor 2
BO a	BOa_HiSeq_24078230	15	NaN	NaN	NaN	20.4254	NaN	20.4254		PF00562;PF04560;PF04561;PF04563;PF04565;PF10385	RNA polymerase beta subunit;RNA polymerase beta subunit external 1 domain;RNA polymerase Rpb2, domain 2;RNA polymerase Rpb2, domain 3;RNA polymerase Rpb2, domain 6;RNA polymerase Rpb2, domain 7
BO a	BOa_HiSeq_24078410;BOa_HiSeq_07750540	2	24.1491	25.9504	25.0498	21.8198	22.6017	22.2108		PF00575	S1 RNA binding domain
BO a	BOa_HiSeq_24078830	2	22.9393	24.3532	23.6462	22.8161	24.3945	23.6053		PF00821;PF17297	Phosphoenolpyruvate carboxykinase C-terminal P-loop domain;Phosphoenolpyruvate carboxykinase N-terminal domain
BO a	BOa_HiSeq_24079020;BOa_HiSeq_10426400	2	NaN	NaN	NaN	23.4206	NaN	23.4206		PF00216	Bacterial DNA-binding protein
BO a	BOa_HiSeq_24079200	1	24.5072	25.5587	25.0329	NaN	NaN	NaN		PF00291;PF14821	Pyridoxal-phosphate dependent enzyme;Threonine synthase N terminus
BO a	BOa_HiSeq_24079210	1	22.2768	21.748	22.0124	NaN	NaN	NaN		PF00254;PF05698	Bacterial trigger factor protein (TF) C-terminus;FKBP-type peptidyl-prolyl cis-trans isomerase
BO a	BOa_HiSeq_24079360	1	NaN	23.8817	23.8817	NaN	NaN	NaN		PF00466	Ribosomal protein L10
BO a	BOa_HiSeq_24079370	2	26.1836	26.5798	26.3817	NaN	NaN	NaN		PF00542;PF16320	Ribosomal protein L7/L12 C-terminal domain;Ribosomal protein L7/L12 dimerisation domain
BO a	BOa_HiSeq_24079400	1	NaN	NaN	NaN	22.1676	NaN	22.1676		PF02896	PEP-utilising enzyme, TIM barrel domain
BO a	BOa_HiSeq_24079430	1	26.3988	25.7043	26.0515	24.7683	25.4898	25.129		PF01326	Pyruvate phosphate dikinase, PEP/pyruvate binding domain
BO a	BOa_HiSeq_24079440	1	NaN	24.8339	24.8339	NaN	NaN	NaN
BO a	BOa_HiSeq_24079700;BOa_HiSeq_27263360	2	NaN	NaN	NaN	24.241	NaN	24.241	GT5	PF08323	Starch synthase catalytic domain
BO a	BOa_HiSeq_27075400	1	NaN	22.3317	22.3317	NaN	NaN	NaN		PF02915	Rubrerythrin
BO a	BOa_HiSeq_27076300	2	NaN	NaN	NaN	NaN	24.9987	24.9987		PF00005	ABC transporter
BO a	BOa_HiSeq_27076320	1	24.7304	23.4363	24.0833	23.2855	23.3309	23.3082		PF13407	Periplasmic binding protein domain
BO a	BOa_HiSeq_27076470	1	20.907	NaN	20.907	20.2738	20.1191	20.1964		PF13416	Bacterial extracellular solute-binding protein
BO a	BOa_HiSeq_27076520	1	NaN	NaN	NaN	NaN	22.9704	22.9704		PF13416	Bacterial extracellular solute-binding protein
BO a	BOa_HiSeq_27076910	1	NaN	24.8058	24.8058	NaN	NaN	NaN		PF00689;PF00702;PF13246	Cation transport ATPase (P-type);Cation transporting ATPase, C-terminus;haloacid dehalogenase-like hydrolase
BO a	BOa_HiSeq_27262750;BOa_HiSeq_27262720	2	25.3462	25.2889	25.3176	24.6769	24.7666	24.7217		PF01257;PF01512;PF10531	Respiratory-chain NADH dehydrogenase 51 Kd subunit;SLBB domain;Thioredoxin-like [2Fe-2S] ferredoxin
BO a	BOa_HiSeq_27262840	1	NaN	NaN	NaN	23.7143	NaN	23.7143		PF01257	Thioredoxin-like [2Fe-2S] ferredoxin
BO a	BOa_HiSeq_27263410	1	24.2245	NaN	24.2245	23.4039	NaN	23.4039	CBM48-GH13_9	PF02922	Carbohydrate-binding module 48 (Isoamylase N-terminal domain)
BO a	BOa_HiSeq_27263420	1	22.6873	NaN	22.6873	NaN	NaN	NaN		PF00365	Phosphofructokinase
BO a	BOa_HiSeq_27263520	1	NaN	NaN	NaN	22.7413	NaN	22.7413		PF00342	Phosphoglucose isomerase
BO a	BOa_HiSeq_27263710	1	24.9389	NaN	24.9389	NaN	NaN	NaN		PF00166	Chaperonin 10 Kd subunit
BO a	BOa_HiSeq_27263720	1	25.5759	24.8384	25.2071	24.0219	25.2249	24.6234		PF00118	TCP-1/cpn60 chaperonin family
BO a	BOa_HiSeq_27263780	1	NaN	NaN	NaN	NaN	21.8605	21.8605		PF00224;PF00391;PF02887	PEP-utilising enzyme, mobile domain;Pyruvate kinase, alpha/beta domain;Pyruvate kinase, barrel domain
BO a	BOa_HiSeq_27263940	2	NaN	NaN	NaN	23.2369	NaN	23.2369		PF00004;PF01434	ATPase family associated with various cellular activities (AAA);Peptidase family M41
BO a	BOa_HiSeq_27263970;BOa_HiSeq_27263660	2	NaN	22.5014	22.5014	NaN	NaN	NaN		PF01409;PF02912	Aminoacyl tRNA synthetase class II, N-terminal domain;tRNA synthetases class II core domain (F)
Fibrobacter succinogens subsp. Succinogens S85	Fsu_WP_012819846.1	1	NaN	NaN	NaN	NaN	22.7	22.7		PF00308;PF08299	Bacterial dnaA protein;Bacterial dnaA protein helix-turn-helix
Fibrobacter succinogens subsp. Succinogens S85	Fsu_WP_012819847.1	1	23.3861	23.9865	23.6863	23.9973	24.5943	24.2958		PF01113;PF16654	Diaminopimelic acid dehydrogenase C-terminal domain;Dihydrodipicolinate reductase, N-terminus
Fibrobacter succinogens subsp. Succinogens S85	Fsu_WP_012819861.1	1	23.4091	22.9715	23.1903	24.7507	23.4301	24.0904		PF00009;PF00679	Elongation factor G C-terminus;Elongation factor Tu GTP binding domain
Fibrobacter succinogens subsp. Succinogens S85	Fsu_WP_012819897.1	1	NaN	NaN	NaN	NaN	24.3851	24.3851		PF01370	NAD dependent epimerase/dehydratase family
Fibrobacter succinogens subsp. Succinogens S85	Fsu_WP_012819898.1	1	NaN	NaN	NaN	22.2771	22.0674	22.1723		PF01820;PF07478	D-ala D-ala ligase C-terminus;D-ala D-ala ligase N-terminus
Fibrobacter succinogens subsp. Succinogens S85	Fsu_WP_012819906.1	1	26.4083	25.538	25.9731	28.2286	26.2132	27.2209		PF00118	TCP-1/cpn60 chaperonin family
Fibrobacter succinogens subsp. Succinogens S85	Fsu_WP_012819912.1	1	24.9539	24.3423	24.6481	25.1882	24.204	24.6961		PF00330	Aconitase family (aconitate hydratase)
Fibrobacter succinogens subsp. Succinogens S85	Fsu_WP_012819946.1	1	29.5197	28.1967	28.8582	29.688	28.0224	28.8552		PF00044;PF02800	Glyceraldehyde 3-phosphate dehydrogenase, C-terminal domain;Glyceraldehyde 3-phosphate dehydrogenase, NAD binding domain
Fibrobacter succinogens subsp. Succinogens S85	Fsu_WP_012819950.1	1	NaN	NaN	NaN	24.3572	24.1667	24.2619		PF01546;PF07687	Peptidase dimerisation domain;Peptidase family M20/M25/M40
Fibrobacter succinogens subsp. Succinogens S85	Fsu_WP_012819971.1	1	NaN	NaN	NaN	20.0043	NaN	20.0043		PF00533;PF01653;PF03119;PF03120;PF12826;PF14520	BRCA1 C Terminus (BRCT) domain;Helix-hairpin-helix domain;Helix-hairpin-helix motif;NAD-dependent DNA ligase adenylation domain;NAD-dependent DNA ligase C4 zinc finger domain;NAD-dependent DNA ligase OB-fold domain
Fibrobacter succinogens subsp. Succinogens S85	Fsu_WP_012819974.1	1	NaN	NaN	NaN	NaN	21.6084	21.6084		PF02492;PF07683	Cobalamin synthesis protein cobW C-terminal domain;CobW/HypB/UreG, nucleotide-binding domain
Fibrobacter succinogens subsp. Succinogens S85	Fsu_WP_012820024.1	1	NaN	NaN	NaN	20.7249	NaN	20.7249		PF00290	Tryptophan synthase alpha chain
Fibrobacter succinogens subsp. Succinogens S85	Fsu_WP_012820025.1	1	25.0554	23.7644	24.4099	25.5444	25.3747	25.4596		PF00330;PF00694	Aconitase C-terminal domain;Aconitase family (aconitate hydratase)
Fibrobacter succinogens subsp. Succinogens S85	Fsu_WP_012820036.1	1	22.9963	NaN	22.9963	23.8022	23.956	23.8791		PF00275	EPSP synthase (3-phosphoshikimate 1-carboxyvinyltransferase)
Fibrobacter succinogens subsp. Succinogens S85	Fsu_WP_012820040.1	1	NaN	NaN	NaN	23.2918	NaN	23.2918		PF00691	OmpA family
Fibrobacter succinogens subsp. Succinogens S85	Fsu_WP_012820045.1	1	23.8122	24.1419	23.9771	25.0674	24.777	24.9222		PF02169	LPP20 lipoprotein
Fibrobacter succinogens subsp. Succinogens S85	Fsu_WP_012820048.1	1	25.6103	24.2581	24.9342	27.084	26.236	26.66		PF00163;PF01479	Ribosomal protein S4/S9 N-terminal domain;S4 domain
Fibrobacter succinogens subsp. Succinogens S85	Fsu_WP_012820053.1	1	24.2203	23.5385	23.8794	24.5075	23.6717	24.0896		PF01259	SAICAR synthetase
Fibrobacter succinogens subsp. Succinogens S85	Fsu_WP_012820062.1	1	NaN	NaN	NaN	25.063	24.6278	24.8454
Fibrobacter succinogens subsp. Succinogens S85	Fsu_WP_012820069.1	1	NaN	NaN	NaN	22.2103	NaN	22.2103		PF04670	Gtr1/RagA G protein conserved region
Fibrobacter succinogens subsp. Succinogens S85	Fsu_WP_012820083.1	1	NaN	NaN	NaN	19.835	NaN	19.835	GH8	PF01270	Glycosyl hydrolases family 8
Fibrobacter succinogens subsp. Succinogens S85	Fsu_WP_012820087.1	1	NaN	NaN	NaN	24.3676	22.6307	23.4991		PF01960	ArgJ family
Fibrobacter succinogens subsp. Succinogens S85	Fsu_WP_012820090.1	1	22.344	22.1972	22.2706	25.0417	22.4498	23.7458		PF00263;PF03958	Bacterial type II and III secretion system protein;Bacterial type II/III secretion system short domain
Fibrobacter succinogens subsp. Succinogens S85	Fsu_WP_012820094.1	1	NaN	NaN	NaN	22.4167	NaN	22.4167		PF11104	14-3-3 protein;Type IV pilus assembly protein PilM
Fibrobacter succinogens subsp. Succinogens S85	Fsu_WP_012820096.1	1	NaN	NaN	NaN	NaN	20.7307	20.7307
Fibrobacter succinogens subsp. Succinogens S85	Fsu_WP_012820097.1	1	NaN	NaN	NaN	23.2815	NaN	23.2815		PF00185;PF02729	Aspartate/ornithine carbamoyltransferase, Asp/Orn binding domain;Aspartate/ornithine carbamoyltransferase, carbamoyl-P binding domain
Fibrobacter succinogens subsp. Succinogens S85	Fsu_WP_012820099.1	1	NaN	NaN	NaN	NaN	22.9608	22.9608		PF00160	Cyclophilin type peptidyl-prolyl cis-trans isomerase/CLD
Fibrobacter succinogens subsp. Succinogens S85	Fsu_WP_012820107.1	1	23.8493	23.3317	23.5905	25.6765	NaN	25.6765		PF00183;PF13589	Histidine kinase-, DNA gyrase B-, and HSP90-like ATPase;Hsp90 protein
Fibrobacter succinogens subsp. Succinogens S85	Fsu_WP_012820114.1	1	23.0695	22.5507	22.8101	24.194	22.8183	23.5062		PF08903	Domain of unknown function (DUF1846)
Fibrobacter succinogens subsp. Succinogens S85	Fsu_WP_012820124.1	3	NaN	NaN	NaN	21.2385	23.8965	22.5675		PF01588;PF03147;PF03483;PF03484	B3/4 domain;Ferredoxin-fold anticodon binding domain;Putative tRNA binding domain;tRNA synthetase B5 domain
Fibrobacter succinogens subsp. Succinogens S85	Fsu_WP_012820129.1	1	22.76	22.1725	22.4662	25.5943	25.6877	25.641		PF02575	YbaB/EbfC DNA-binding family
Fibrobacter succinogens subsp. Succinogens S85	Fsu_WP_012820155.1	1	26.1501	26.1292	26.1397	27.5589	27.8312	27.695		PF01450;PF07991	Acetohydroxy acid isomeroreductase, catalytic domain;Acetohydroxy acid isomeroreductase, NADPH-binding domain
Fibrobacter succinogens subsp. Succinogens S85	Fsu_WP_012820168.1	1	NaN	NaN	NaN	22.487	NaN	22.487		PF00278	Pyridoxal-dependent decarboxylase, C-terminal sheet domain
Fibrobacter succinogens subsp. Succinogens S85	Fsu_WP_012820173.1	1	25.1412	25.4936	25.3174	27.0825	26.1978	26.6402		PF00805;PF13599	Pentapeptide repeats (8 copies);Pentapeptide repeats (9 copies)
Fibrobacter succinogens subsp. Succinogens S85	Fsu_WP_012820176.1	1	NaN	NaN	NaN	21.6701	NaN	21.6701		PF00106	short chain dehydrogenase
Fibrobacter succinogens subsp. Succinogens S85	Fsu_WP_012820179.1	1	NaN	23.3027	23.3027	23.9307	23.3279	23.6293		PF05724	Thiopurine S-methyltransferase (TPMT)
Fibrobacter succinogens subsp. Succinogens S85	Fsu_WP_012820198.1	1	NaN	NaN	NaN	NaN	25.0475	25.0475		PF01709	Transcriptional regulator
Fibrobacter succinogens subsp. Succinogens S85	Fsu_WP_012820200.1	1	24.7506	24.0389	24.3948	25.599	25.161	25.38		PF00408;PF02878;PF02879;PF02880	Phosphoglucomutase/phosphomannomutase, alpha/beta/alpha domain I;Phosphoglucomutase/phosphomannomutase, alpha/beta/alpha domain II;Phosphoglucomutase/phosphomannomutase, alpha/beta/alpha domain III;Phosphoglucomutase/phosphomannomutase, C-terminal domain
Fibrobacter succinogens subsp. Succinogens S85	Fsu_WP_012820202.1	1	NaN	24.7122	24.7122	24.5791	25.3252	24.9522		PF00701	Dihydrodipicolinate synthetase family
Fibrobacter succinogens subsp. Succinogens S85	Fsu_WP_012820203.1	1	NaN	NaN	NaN	NaN	26.0183	26.0183
Fibrobacter succinogens subsp. Succinogens S85	Fsu_WP_012820204.1	1	25.7379	24.3819	25.0599	25.6222	26.7737	26.1979	GH11-GH11	PF00457	Glycosyl hydrolases family 11
Fibrobacter succinogens subsp. Succinogens S85	Fsu_WP_012820215.1	1	22.4325	NaN	22.4325	NaN	NaN	NaN		PF13466	STAS domain
Fibrobacter succinogens subsp. Succinogens S85	Fsu_WP_012820223.1	2	28.0917	27.5464	27.8191	28.9904	28.691	28.8407		PF00162	Phosphoglycerate kinase
Fibrobacter succinogens subsp. Succinogens S85	Fsu_WP_012820224.1	1	23.6146	NaN	23.6146	22.3166	22.6191	22.4679
Fibrobacter succinogens subsp. Succinogens S85	Fsu_WP_012820233.1	1	24.6754	23.8034	24.2394	25.723	25.935	25.829		PF05681;PF05683	Fumarase C-terminus;Fumarate hydratase (Fumerase)
Fibrobacter succinogens subsp. Succinogens S85	Fsu_WP_012820242.1	1	23.8691	23.4952	23.6822	24.9132	23.9647	24.439		PF00456;PF02779	Transketolase, pyrimidine binding domain;Transketolase, thiamine diphosphate binding domain
Fibrobacter succinogens subsp. Succinogens S85	Fsu_WP_012820256.1	1	NaN	NaN	NaN	25.406	24.6204	25.0132		PF03993	Domain of Unknown Function (DUF349)
Fibrobacter succinogens subsp. Succinogens S85	Fsu_WP_012820272.1	1	NaN	NaN	NaN	23.3088	NaN	23.3088		PF01964;PF13667	Radical SAM ThiC family;ThiC-associated domain
Fibrobacter succinogens subsp. Succinogens S85	Fsu_WP_012820284.1	1	NaN	21.0426	21.0426	23.9975	21.6389	22.8182		PF01807	CHC2 zinc finger
Fibrobacter succinogens subsp. Succinogens S85	Fsu_WP_012820297.1	1	NaN	20.3544	20.3544	NaN	NaN	NaN
Fibrobacter succinogens subsp. Succinogens S85	Fsu_WP_012820299.1	2	NaN	NaN	NaN	24.5283	23.797	24.1627		PF01145;PF15975	Flotillin;SPFH domain / Band 7 family
Fibrobacter succinogens subsp. Succinogens S85	Fsu_WP_012820304.1	1	22.9998	23.004	23.0019	23.6807	23.7894	23.7351		PF00750;PF03485;PF05746	Arginyl tRNA synthetase N terminal domain;DALR anticodon binding domain;tRNA synthetases class I (R)
Fibrobacter succinogens subsp. Succinogens S85	Fsu_WP_012820306.1	1	NaN	NaN	NaN	23.1049	NaN	23.1049		PF00551;PF01842	ACT domain;Formyl transferase
Fibrobacter succinogens subsp. Succinogens S85	Fsu_WP_012820308.1	1	NaN	NaN	NaN	24.1732	NaN	24.1732		PF00156	Phosphoribosyl transferase domain
Fibrobacter succinogens subsp. Succinogens S85	Fsu_WP_012820316.1	1	NaN	NaN	NaN	NaN	22.0163	22.0163		PF12787	EcsC protein family
Fibrobacter succinogens subsp. Succinogens S85	Fsu_WP_012820317.1	1	25.8598	25.5286	25.6942	26.8067	26.7156	26.7611		PF00009;PF00679;PF03144;PF03764;PF14492	Elongation factor G C-terminus;Elongation Factor G, domain II;Elongation factor G, domain IV;Elongation factor Tu domain 2;Elongation factor Tu GTP binding domain
Fibrobacter succinogens subsp. Succinogens S85	Fsu_WP_012820326.1	1	24.8365	24.9404	24.8885	26.6027	25.6279	26.1153		PF01281;PF03948	Ribosomal protein L9, C-terminal domain;Ribosomal protein L9, N-terminal domain
Fibrobacter succinogens subsp. Succinogens S85	Fsu_WP_012820331.1	1	NaN	NaN	NaN	21.7471	NaN	21.7471		PF00579	tRNA synthetases class I (W and Y)
Fibrobacter succinogens subsp. Succinogens S85	Fsu_WP_012820336.1	1	NaN	NaN	NaN	22.6372	23.335	22.9861		PF00291	Pyridoxal-phosphate dependent enzyme
Fibrobacter succinogens subsp. Succinogens S85	Fsu_WP_012820339.1	3	26.1548	26.0845	26.1197	28.1716	27.6371	27.9043		PF02915	Rubrerythrin
Fibrobacter succinogens subsp. Succinogens S85	Fsu_WP_012820342.1	2	23.594	23.8803	23.7371	23.9245	23.949	23.9367		PF03435;PF16653	Saccharopine dehydrogenase C-terminal domain;Saccharopine dehydrogenase NADP binding domain
Fibrobacter succinogens subsp. Succinogens S85	Fsu_WP_012820368.1	1	22.3359	NaN	22.3359	NaN	NaN	NaN		PF00005	ABC transporter
Fibrobacter succinogens subsp. Succinogens S85	Fsu_WP_012820405.1	1	NaN	20.5427	20.5427	20.0249	NaN	20.0249		PF02491;PF14450	Cell division protein FtsA;SHS2 domain inserted in FTSA
Fibrobacter succinogens subsp. Succinogens S85	Fsu_WP_014544876.1	1	NaN	NaN	NaN	23.5678	23.08	23.3239		PF00682;PF08502	HMGL-like;LeuA allosteric (dimerisation) domain
Fibrobacter succinogens subsp. Succinogens S85	Fsu_WP_014544897.1	1	NaN	NaN	NaN	NaN	21.8323	21.8323		PF00004;PF01434	ATPase family associated with various cellular activities (AAA);Peptidase family M41
Fibrobacter succinogens subsp. Succinogens S85	Fsu_WP_014544905.1	1	NaN	24.9842	24.9842	NaN	NaN	NaN		PF00438;PF02772;PF02773	S-adenosylmethionine synthetase, central domain;S-adenosylmethionine synthetase, C-terminal domain;S-adenosylmethionine synthetase, N-terminal domain
Fibrobacter succinogens subsp. Succinogens S85	Fsu_WP_014544919.1	1	23.5456	23.1936	23.3696	26.0752	23.9088	24.992		PF01039	Carboxyl transferase domain
Fibrobacter succinogens subsp. Succinogens S85	Fsu_WP_014544920.1	1	23.3473	23.8004	23.5738	25.8512	23.9343	24.8927		PF00698	Acyl transferase domain
Fibrobacter succinogens subsp. Succinogens S85	Fsu_WP_014544921.1	1	23.9592	23.4574	23.7083	23.2598	23.9953	23.6276		PF00550	Phosphopantetheine attachment site
Fibrobacter succinogens subsp. Succinogens S85	Fsu_WP_014544923.1	1	NaN	NaN	NaN	23.4187	22.8256	23.1221		PF13561	Enoyl-(Acyl carrier protein) reductase
Fibrobacter succinogens subsp. Succinogens S85	Fsu_WP_014544927.1	4	29.6221	29.3927	29.5074	29.6489	29.6238	29.6364		PF00208;PF02812	Glu/Leu/Phe/Val dehydrogenase, dimerisation domain;Glutamate/Leucine/Phenylalanine/Valine dehydrogenase
Fibrobacter succinogens subsp. Succinogens S85	Fsu_WP_014544932.1	1	23.4867	24.2162	23.8515	26.7866	25.3454	26.066		PF06245;PF09835	Protein of unknown function (DUF1015);Uncharacterized protein conserved in bacteria (DUF2062)
Fibrobacter succinogens subsp. Succinogens S85	Fsu_WP_014544947.1	1	23.0967	22.5356	22.8162	23.7861	23.6039	23.695
Fibrobacter succinogens subsp. Succinogens S85	Fsu_WP_014544949.1	1	24.8944	25.2186	25.0565	26.5384	26.0754	26.3069		PF00006;PF02874;PF16886	ATP synthase alpha/beta family, beta-barrel domain;ATP synthase alpha/beta family, nucleotide-binding domain;ATPsynthase alpha/beta subunit N-term extension
Fibrobacter succinogens subsp. Succinogens S85	Fsu_WP_014544950.1	4	24.0927	23.7873	23.94	24.4992	24.5136	24.5064		PF00006	ATP synthase alpha/beta family, nucleotide-binding domain
Fibrobacter succinogens subsp. Succinogens S85	Fsu_WP_014544960.1	2	23.7598	22.7391	23.2494	23.6414	24.6197	24.1305		PF01406;PF01588;PF09334	Putative tRNA binding domain;tRNA synthetases class I (C) catalytic domain;tRNA synthetases class I (M)
Fibrobacter succinogens subsp. Succinogens S85	Fsu_WP_014544966.1	1	23.151	23.4563	23.3036	24.3458	24.3762	24.361		PF00206;PF10397	Adenylosuccinate lyase C-terminus;Lyase
Fibrobacter succinogens subsp. Succinogens S85	Fsu_WP_014544972.1	1	22.8539	NaN	22.8539	23.3853	23.6634	23.5244
Fibrobacter succinogens subsp. Succinogens S85	Fsu_WP_014544982.1	1	24.3345	23.3258	23.8302	25.3925	25.0698	25.2312		PF01808	AICARFT/IMPCHase bienzyme
Fibrobacter succinogens subsp. Succinogens S85	Fsu_WP_014544985.1;Vir_gene_id_70981	2	23.9549	23.1878	23.5713	24.1568	23.4164	23.7866		PF00483	Nucleotidyl transferase
Fibrobacter succinogens subsp. Succinogens S85	Fsu_WP_014544989.1	3	28.0665	26.8906	27.4786	28.2137	28.0167	28.1152		PF01558;PF01855;PF02775;PF10371;PF13484;PF17147	4Fe-4S double cluster binding domain;Domain of unknown function;Pyruvate ferredoxin/flavodoxin oxidoreductase;Pyruvate flavodoxin/ferredoxin oxidoreductase, thiamine diP-bdg;Pyruvate:ferredoxin oxidoreductase core domain II;Thiamine pyrophosphate enzyme, C-terminal TPP binding domain
Fibrobacter succinogens subsp. Succinogens S85	Fsu_WP_014544999.1;UBA3053_contig_2475_13;UBA1179_contig_22754_1	5	24.3863	23.4968	23.9415	24.3303	24.6307	24.4805		PF01116	Fructose-bisphosphate aldolase class-II
Fibrobacter succinogens subsp. Succinogens S85	Fsu_WP_014545004.1	1	NaN	NaN	NaN	20.6956	NaN	20.6956		PF01432	Peptidase family M3
Fibrobacter succinogens subsp. Succinogens S85	Fsu_WP_014545005.1	1	NaN	NaN	NaN	NaN	21.8215	21.8215
Fibrobacter succinogens subsp. Succinogens S85	Fsu_WP_014545007.1	1	24.1763	24.6488	24.4126	25.7697	25.8666	25.8182	GH94	PF06165;PF17167	Glycosyl hydrolase 36 superfamily, catalytic domain;Glycosyltransferase family 36
Fibrobacter succinogens subsp. Succinogens S85	Fsu_WP_014545010.1	1	NaN	NaN	NaN	24.5631	23.6838	24.1234		PF00587;PF03129;PF04073	Aminoacyl-tRNA editing domain;Anticodon binding domain;tRNA synthetase class II core domain (G, H, P, S and T)
Fibrobacter succinogens subsp. Succinogens S85	Fsu_WP_014545012.1	1	NaN	NaN	NaN	NaN	25.4297	25.4297		PF01346;PF08534	Domain amino terminal to FKBP-type peptidyl-prolyl isomerase;Redoxin
Fibrobacter succinogens subsp. Succinogens S85	Fsu_WP_014545030.1	1	26.286	26.7746	26.5303	28.1513	25.8488	27.0001		PF00012	Hsp70 protein
Fibrobacter succinogens subsp. Succinogens S85	Fsu_WP_014545037.1	1	NaN	NaN	NaN	23.3695	NaN	23.3695		PF01025	GrpE
Fibrobacter succinogens subsp. Succinogens S85	Fsu_WP_014545044.1	1	NaN	NaN	NaN	22.3588	NaN	22.3588		PF02142;PF02786;PF02787	Carbamoyl-phosphate synthase L chain, ATP binding domain;Carbamoyl-phosphate synthetase large chain, oligomerisation domain;MGS-like domain
Fibrobacter succinogens subsp. Succinogens S85	Fsu_WP_014545054.1	2	26.1494	27.1422	26.6458	29.5732	29.4057	29.4895		PF00821;PF17297	Phosphoenolpyruvate carboxykinase C-terminal P-loop domain;Phosphoenolpyruvate carboxykinase N-terminal domain
Fibrobacter succinogens subsp. Succinogens S85	Fsu_WP_014545069.1	1	25.6015	24.3504	24.9759	26.0351	24.7718	25.4034		PF01118;PF02774	Semialdehyde dehydrogenase, dimerisation domain;Semialdehyde dehydrogenase, NAD binding domain
Fibrobacter succinogens subsp. Succinogens S85	Fsu_WP_014545070.1	1	NaN	22.2831	22.2831	NaN	NaN	NaN
Fibrobacter succinogens subsp. Succinogens S85	Fsu_WP_014545071.1	1	NaN	NaN	NaN	23.7083	23.0003	23.3543		PF02073	Thermophilic metalloprotease (M29)
Fibrobacter succinogens subsp. Succinogens S85	Fsu_WP_014545075.1	1	26.3464	26.3102	26.3283	28.0082	26.9235	27.4659		PF00365	Phosphofructokinase
Fibrobacter succinogens subsp. Succinogens S85	Fsu_WP_014545078.1	1	NaN	NaN	NaN	22.7214	NaN	22.7214		PF00639;PF13624	PPIC-type PPIASE domain;SurA N-terminal domain
Fibrobacter succinogens subsp. Succinogens S85	Fsu_WP_014545088.1	1	NaN	22.7247	22.7247	22.5212	22.9015	22.7114		PF00117;PF00958;PF02540	Glutamine amidotransferase class-I;GMP synthase C terminal domain;NAD synthase
Fibrobacter succinogens subsp. Succinogens S85	Fsu_WP_014545091.1	1	22.6001	23.8903	23.2452	24.2063	24.7569	24.4816		PF12796	Ankyrin repeats (3 copies)
Fibrobacter succinogens subsp. Succinogens S85	Fsu_WP_014545116.1	1	24.0588	23.6341	23.8465	23.9833	NaN	23.9833
Fibrobacter succinogens subsp. Succinogens S85	Fsu_WP_014545117.1	1	NaN	NaN	NaN	22.4518	NaN	22.4518		PF00206;PF14698	Argininosuccinate lyase C-terminal;Lyase
Fibrobacter succinogens subsp. Succinogens S85	Fsu_WP_014545121.1	1	NaN	NaN	NaN	22.7776	NaN	22.7776
Fibrobacter succinogens subsp. Succinogens S85	Fsu_WP_014545131.1;AH_HiSeq_04537270	2	NaN	NaN	NaN	NaN	22.3462	22.3462		PF00202	Aminotransferase class-III
Fibrobacter succinogens subsp. Succinogens S85	Fsu_WP_014545133.1	1	NaN	NaN	NaN	NaN	22.7835	22.7835		PF00490	Delta-aminolevulinic acid dehydratase
Fibrobacter succinogens subsp. Succinogens S85	Fsu_WP_014545144.1	1	NaN	23.1033	23.1033	24.905	24.0402	24.4726		PF00291	Pyridoxal-phosphate dependent enzyme
Fibrobacter succinogens subsp. Succinogens S85	Fsu_WP_014545145.1	1	NaN	NaN	NaN	19.9647	NaN	19.9647		PF01016	Ribosomal L27 protein
Fibrobacter succinogens subsp. Succinogens S85	Fsu_WP_014545146.1	1	24.9051	24.7316	24.8184	27.6563	27.31	27.4831		PF00829	Ribosomal prokaryotic L21 protein
Fibrobacter succinogens subsp. Succinogens S85	Fsu_WP_014545160.1	1	22.6709	23.1326	22.9017	24.6112	23.1716	23.8914		PF00587;PF03129	Anticodon binding domain;tRNA synthetase class II core domain (G, H, P, S and T)
Fibrobacter succinogens subsp. Succinogens S85	Fsu_WP_014545188.1	1	NaN	NaN	NaN	23.2952	22.9689	23.132		PF02769;PF13507	AIR synthase related protein, C-terminal domain;CobB/CobQ-like glutamine amidotransferase domain
Fibrobacter succinogens subsp. Succinogens S85	Fsu_WP_014545209.1	1	25.1932	24.1258	24.6595	27.4258	25.6379	26.5318	CBM30-CBM30-CBM11-GH51	PF03425	Carbohydrate binding domain (family 11)
Fibrobacter succinogens subsp. Succinogens S85	Fsu_WP_014545210.1	1	NaN	NaN	NaN	24.8447	NaN	24.8447		PF13462	Thioredoxin
Fibrobacter succinogens subsp. Succinogens S85	Fsu_WP_014545214.1	1	22.244	NaN	22.244	22.1945	22.1246	22.1596		PF01225;PF02875;PF08245	Mur ligase family, catalytic domain;Mur ligase family, glutamate ligase domain;Mur ligase middle domain
Fibrobacter succinogens subsp. Succinogens S85	Fsu_WP_014545223.1	1	NaN	NaN	NaN	23.6071	24.9624	24.2847		PF06026	Ribose 5-phosphate isomerase A (phosphoriboisomerase A)
Fibrobacter succinogens subsp. Succinogens S85	Fsu_WP_014545276.1	1	NaN	NaN	NaN	19.5711	NaN	19.5711		PF01272;PF03449	Transcription elongation factor, GreA/GreB, C-term;Transcription elongation factor, N-terminal
Fibrobacter succinogens subsp. Succinogens S85	Fsu_WP_014545318.1	1	23.834	23.2075	23.5208	25.0896	24.4066	24.7481		PF00920	Dehydratase family
Fibrobacter succinogens subsp. Succinogens S85	Fsu_WP_014545359.1	1	NaN	NaN	NaN	23.9356	23.5267	23.7312
Fibrobacter succinogens subsp. Succinogens S85	Fsu_WP_014545360.1	1	25.3431	25.1954	25.2693	27.4943	26.0911	26.7927		PF00266	Aminotransferase class-V
Fibrobacter succinogens subsp. Succinogens S85	Fsu_WP_014545371.1	1	21.9446	NaN	21.9446	23.6766	22.2212	22.9489		PF01926;PF06071	50S ribosome-binding GTPase;Protein of unknown function (DUF933)
Fibrobacter succinogens subsp. Succinogens S85	Fsu_WP_014545385.1	1	NaN	NaN	NaN	NaN	20.6854	20.6854		PF12674	Putative zinc ribbon domain
Fibrobacter succinogens subsp. Succinogens S85	Fsu_WP_014545396.1	1	22.0349	NaN	22.0349	NaN	NaN	NaN		PF00672;PF00990;PF02743	Cache domain;Diguanylate cyclase, GGDEF domain;HAMP domain
Fibrobacter succinogens subsp. Succinogens S85	Fsu_WP_014545399.1	1	24.8183	23.1968	24.0075	24.7241	25.239	24.9816		PF00185;PF02729	Aspartate/ornithine carbamoyltransferase, Asp/Orn binding domain;Aspartate/ornithine carbamoyltransferase, carbamoyl-P binding domain
Fibrobacter succinogens subsp. Succinogens S85	Fsu_WP_014545410.1	1	NaN	NaN	NaN	21.7793	NaN	21.7793		PF00117	Glutamine amidotransferase class-I
Fibrobacter succinogens subsp. Succinogens S85	Fsu_WP_014545414.1	1	24.6936	23.4285	24.0611	25.6487	25.1536	25.4012		PF00764	Arginosuccinate synthase
Fibrobacter succinogens subsp. Succinogens S85	Fsu_WP_014545439.1	1	23.0187	23.1189	23.0688	23.8515	23.0088	23.4302		PF05494	MlaC protein
Fibrobacter succinogens subsp. Succinogens S85	Fsu_WP_014545449.1	1	23.378	22.4385	22.9083	25.8074	24.4593	25.1334		PF03971	Monomeric isocitrate dehydrogenase
Fibrobacter succinogens subsp. Succinogens S85	Fsu_WP_014545457.1	1	21.6955	22.1092	21.9024	25.059	23.6722	24.3656
Fibrobacter succinogens subsp. Succinogens S85	Fsu_WP_014545472.1	1	22.1706	NaN	22.1706	23.726	24.7946	24.2603		PF00133;PF08264;PF10458	Anticodon-binding domain of tRNA;tRNA synthetases class I (I, L, M and V);Valyl tRNA synthetase tRNA binding arm
Fibrobacter succinogens subsp. Succinogens S85	Fsu_WP_014545480.1	1	NaN	NaN	NaN	20.6675	NaN	20.6675		PF00753	Metallo-beta-lactamase superfamily
Fibrobacter succinogens subsp. Succinogens S85	Fsu_WP_014545489.1	1	NaN	NaN	NaN	25.1462	25.8317	25.489		PF16258	Domain of unknown function (DUF4912)
Fibrobacter succinogens subsp. Succinogens S85	Fsu_WP_014545492.1	1	23.3609	23.3384	23.3497	25.8584	24.4024	25.1304		PF00291	Pyridoxal-phosphate dependent enzyme
Fibrobacter succinogens subsp. Succinogens S85	Fsu_WP_014545505.1	1	NaN	NaN	NaN	22.1829	NaN	22.1829		PF00749	tRNA synthetases class I (E and Q), catalytic domain
Fibrobacter succinogens subsp. Succinogens S85	Fsu_WP_014545516.1	1	26.8845	24.1803	25.5324	27.6411	27.2796	27.4604		PF00575	S1 RNA binding domain
Fibrobacter succinogens subsp. Succinogens S85	Fsu_WP_014545525.1	1	NaN	NaN	NaN	21.8301	NaN	21.8301		PF01406	tRNA synthetases class I (C) catalytic domain
Fibrobacter succinogens subsp. Succinogens S85	Fsu_WP_014545530.1	1	25.4175	26.2192	25.8184	27.2638	26.4724	26.8681		PF01676;PF06415	BPG-independent PGAM N-terminus (iPGM_N);Metalloenzyme superfamily
Fibrobacter succinogens subsp. Succinogens S85	Fsu_WP_014545533.1	1	NaN	22.7605	22.7605	24.4308	23.1676	23.7992		PF01409;PF02912	Aminoacyl tRNA synthetase class II, N-terminal domain;tRNA synthetases class II core domain (F)
Fibrobacter succinogens subsp. Succinogens S85	Fsu_WP_014545534.1	1	NaN	NaN	NaN	23.9278	NaN	23.9278		PF00483;PF01050	Mannose-6-phosphate isomerase;Nucleotidyl transferase
Fibrobacter succinogens subsp. Succinogens S85	Fsu_WP_014545538.1;UBA1181_contig_665_245	4	25.1966	25.1973	25.1969	25.0416	25.5076	25.2746		PF01370	NAD dependent epimerase/dehydratase family
Fibrobacter succinogens subsp. Succinogens S85	Fsu_WP_014545545.1	1	NaN	NaN	NaN	22.9347	22.8528	22.8937		PF00476;PF01367;PF01612;PF02739	3'-5' exonuclease;5'-3' exonuclease, C-terminal SAM fold;5'-3' exonuclease, N-terminal resolvase-like domain;DNA polymerase family A
Fibrobacter succinogens subsp. Succinogens S85	Fsu_WP_014545550.1	1	NaN	NaN	NaN	NaN	22.3771	22.3771		PF00390;PF01515;PF03949	Malic enzyme, NAD binding domain;Malic enzyme, N-terminal domain;Phosphate acetyl/butaryl transferase
Fibrobacter succinogens subsp. Succinogens S85	Fsu_WP_014545552.1	1	23.708	23.4145	23.5613	25.1645	25.2706	25.2175		PF00453	Ribosomal protein L20
Fibrobacter succinogens subsp. Succinogens S85	Fsu_WP_014545592.1	1	26.2099	25.4919	25.8509	27.4933	25.398	26.4457		PF00216	Bacterial DNA-binding protein
Fibrobacter succinogens subsp. Succinogens S85	Fsu_WP_014545597.1	3	24.2532	23.1199	23.6865	24.2956	24.0759	24.1858		PF00682;PF02436	Conserved carboxylase domain;HMGL-like
Fibrobacter succinogens subsp. Succinogens S85	Fsu_WP_014545602.1	1	23.0585	23.6969	23.3777	24.1998	23.2099	23.7049		PF03572;PF13180	PDZ domain;Peptidase family S41
Fibrobacter succinogens subsp. Succinogens S85	Fsu_WP_014545608.1	1	23.4929	23.3321	23.4125	23.2921	24.9559	24.124		PF02355;PF07549	Protein export membrane protein;SecD/SecF GG Motif
Fibrobacter succinogens subsp. Succinogens S85	Fsu_WP_014545617.1	1	23.369	23.5877	23.4784	26.4481	25.8556	26.1518		PF10592	AIPR protein
Fibrobacter succinogens subsp. Succinogens S85	Fsu_WP_014545618.1	1	23.4605	22.0977	22.7791	22.5869	22.3317	22.4593		PF13855	Leucine rich repeat
Fibrobacter succinogens subsp. Succinogens S85	Fsu_WP_014545622.1	1	NaN	24.6872	24.6872	26.5789	26.6024	26.5907		PF00254;PF01346	Domain amino terminal to FKBP-type peptidyl-prolyl isomerase;FKBP-type peptidyl-prolyl cis-trans isomerase
Fibrobacter succinogens subsp. Succinogens S85	Fsu_WP_014545623.1	1	NaN	NaN	NaN	23.1436	22.4537	22.7987		PF01380;PF13522	Glutamine amidotransferase domain;SIS domain
Fibrobacter succinogens subsp. Succinogens S85	Fsu_WP_014545634.1	1	NaN	24.2245	24.2245	NaN	NaN	NaN		PF16576	Barrel-sandwich domain of CusB or HlyD membrane-fusion
Fibrobacter succinogens subsp. Succinogens S85	Fsu_WP_014545635.1	1	23.5547	NaN	23.5547	NaN	NaN	NaN		PF02321	Outer membrane efflux protein
Fibrobacter succinogens subsp. Succinogens S85	Fsu_WP_014545638.1	1	NaN	23.0407	23.0407	NaN	NaN	NaN
Fibrobacter succinogens subsp. Succinogens S85	Fsu_WP_014545645.1	1	NaN	21.7272	21.7272	NaN	NaN	NaN
Fibrobacter succinogens subsp. Succinogens S85	Fsu_WP_014545647.1	1	25.3445	25.4843	25.4144	25.9235	26.7272	26.3253		PF07992;PF14691	Dihydroprymidine dehydrogenase domain II, 4Fe-4S cluster;Pyridine nucleotide-disulphide oxidoreductase
Fibrobacter succinogens subsp. Succinogens S85	Fsu_WP_014545663.1	1	NaN	NaN	NaN	25.2234	21.4796	23.3515		PF09603	Fibrobacter succinogenes major domain (Fib_succ_major)
Fibrobacter succinogens subsp. Succinogens S85	Fsu_WP_014545687.1	1	NaN	23.6805	23.6805	23.9362	23.8834	23.9098		PF00889	Elongation factor TS
Fibrobacter succinogens subsp. Succinogens S85	Fsu_WP_014545688.1	1	24.803	24.8279	24.8154	25.5158	24.5838	25.0498		PF01012	Electron transfer flavoprotein domain
Fibrobacter succinogens subsp. Succinogens S85	Fsu_WP_014545689.1	1	NaN	NaN	NaN	NaN	22.019	22.019		PF00766;PF01012	Electron transfer flavoprotein domain;Electron transfer flavoprotein FAD-binding domain
Fibrobacter succinogens subsp. Succinogens S85	Fsu_WP_014545690.1	2	23.4752	23.255	23.3651	25.235	25.158	25.1965		PF00441;PF02770;PF02771;PF12186	Acyl-CoA dehydrogenase C terminal;Acyl-CoA dehydrogenase, C-terminal domain;Acyl-CoA dehydrogenase, middle domain;Acyl-CoA dehydrogenase, N-terminal domain
Fibrobacter succinogens subsp. Succinogens S85	Fsu_WP_014545700.1;T496DRAFT_00779	2	NaN	NaN	NaN	21.9138	NaN	21.9138		PF00984;PF03720;PF03721	UDP-glucose/GDP-mannose dehydrogenase family, central domain;UDP-glucose/GDP-mannose dehydrogenase family, NAD binding domain;UDP-glucose/GDP-mannose dehydrogenase family, UDP binding domain
Fibrobacter succinogens subsp. Succinogens S85	Fsu_WP_014545701.1	1	21.8685	NaN	21.8685	NaN	NaN	NaN		PF01370	NAD dependent epimerase/dehydratase family
Fibrobacter succinogens subsp. Succinogens S85	Fsu_WP_014545714.1	1	NaN	NaN	NaN	NaN	24.3351	24.3351		PF00572	Ribosomal protein L13
Fibrobacter succinogens subsp. Succinogens S85	Fsu_WP_014545735.1	2	24.4067	23.8439	24.1253	23.5834	23.6406	23.612		PF00984;PF03720;PF03721	UDP-glucose/GDP-mannose dehydrogenase family, central domain;UDP-glucose/GDP-mannose dehydrogenase family, NAD binding domain;UDP-glucose/GDP-mannose dehydrogenase family, UDP binding domain
Fibrobacter succinogens subsp. Succinogens S85	Fsu_WP_014545777.1	1	25.0143	25.1038	25.059	26.3015	25.7984	26.05		PF01411;PF02272;PF07973	DHHA1 domain;Threonyl and Alanyl tRNA synthetase second additional domain;tRNA synthetases class II (A)
Fibrobacter succinogens subsp. Succinogens S85	Fsu_WP_014545782.1	1	24.1218	24.8047	24.4632	25.1602	24.1802	24.6702		PF01228;PF02901	Glycine radical;Pyruvate formate lyase-like
Fibrobacter succinogens subsp. Succinogens S85	Fsu_WP_014545857.1	2	23.7893	24.7709	24.2801	26.5158	24.7963	25.656		PF01053	Cys/Met metabolism PLP-dependent enzyme
Fibrobacter succinogens subsp. Succinogens S85	Fsu_WP_014545866.1	1	23.1891	NaN	23.1891	23.9029	NaN	23.9029		PF14394	Domain of unknown function (DUF4423)
Fibrobacter succinogens subsp. Succinogens S85	Fsu_WP_014545870.1	1	22.1919	NaN	22.1919	NaN	NaN	NaN		PF01503	Phosphoribosyl-ATP pyrophosphohydrolase
Fibrobacter succinogens subsp. Succinogens S85	Fsu_WP_014545871.1	1	23.3119	22.8901	23.101	25.0013	23.751	24.3762		PF01634;PF08029	ATP phosphoribosyltransferase;HisG, C-terminal domain
Fibrobacter succinogens subsp. Succinogens S85	Fsu_WP_014545877.1	1	NaN	NaN	NaN	NaN	23.4936	23.4936		PF00691	OmpA family
Fibrobacter succinogens subsp. Succinogens S85	Fsu_WP_014545885.1	1	23.2065	23.2833	23.2449	23.5607	23.0919	23.3263		PF00133;PF08264;PF13603	Anticodon-binding domain of tRNA;Leucyl-tRNA synthetase, Domain 2;tRNA synthetases class I (I, L, M and V)
Fibrobacter succinogens subsp. Succinogens S85	Fsu_WP_014545890.1	1	NaN	NaN	NaN	21.6446	NaN	21.6446		PF00809;PF02310;PF02574;PF02607;PF02965	B12 binding domain;Homocysteine S-methyltransferase;Pterin binding enzyme;Vitamin B12 dependent methionine synthase, activation domain
Fibrobacter succinogens subsp. Succinogens S85	Fsu_WP_014545905.1	1	NaN	NaN	NaN	NaN	19.275	19.275		PF00580;PF13361	UvrD/REP helicase N-terminal domain;UvrD-like helicase C-terminal domain
Fibrobacter succinogens subsp. Succinogens S85	Fsu_WP_014545926.1	1	25.8089	25.3688	25.5889	27.9672	26.9518	27.4595		PF00342	Phosphoglucose isomerase
Fibrobacter succinogens subsp. Succinogens S85	Fsu_WP_014545931.1	1	22.6593	22.437	22.5481	22.9698	22.5311	22.7505		PF07726	ATPase family associated with various cellular activities (AAA)
Fibrobacter succinogens subsp. Succinogens S85	Fsu_WP_014545945.1	1	NaN	NaN	NaN	21.8034	23.0651	22.4342		PF00005	ABC transporter
Fibrobacter succinogens subsp. Succinogens S85	Fsu_WP_014545949.1	1	24.1151	NaN	24.1151	25.8388	25.4324	25.6356		PF00496	Bacterial extracellular solute-binding proteins, family 5 Middle
Fibrobacter succinogens subsp. Succinogens S85	Fsu_WP_014545951.1	1	23.8948	23.9465	23.9207	24.4597	23.9821	24.2209
Fibrobacter succinogens subsp. Succinogens S85	Fsu_WP_014545965.1	1	NaN	NaN	NaN	22.066	NaN	22.066		PF00753	Metallo-beta-lactamase superfamily
Fibrobacter succinogens subsp. Succinogens S85	Fsu_WP_014545977.1	1	NaN	NaN	NaN	21.3415	NaN	21.3415		PF00156	Phosphoribosyl transferase domain
Fibrobacter succinogens subsp. Succinogens S85	Fsu_WP_014545978.1	1	27.5253	25.0707	26.298	28.8849	27.5961	28.2405		PF00113;PF03952	Enolase, C-terminal TIM barrel domain;Enolase, N-terminal domain
Fibrobacter succinogens subsp. Succinogens S85	Fsu_WP_014545983.1	1	NaN	NaN	NaN	NaN	22.6621	22.6621	GH26	PF02156	Glycosyl hydrolase family 26
Fibrobacter succinogens subsp. Succinogens S85	Fsu_WP_014545985.1	1	23.2612	23.8327	23.5469	23.1091	23.7827	23.4459		PF00177	Ribosomal protein S7p/S5e
Fibrobacter succinogens subsp. Succinogens S85	Fsu_WP_014545986.1	2	25.5047	24.6484	25.0765	27.4096	25.8637	26.6367		PF00623;PF04983;PF04997;PF04998;PF05000	RNA polymerase Rpb1, domain 1;RNA polymerase Rpb1, domain 2;RNA polymerase Rpb1, domain 3;RNA polymerase Rpb1, domain 4;RNA polymerase Rpb1, domain 5
Fibrobacter succinogens subsp. Succinogens S85	Fsu_WP_014545987.1	1	24.7573	24.3295	24.5434	27.5101	26.5217	27.0159		PF00562;PF04560;PF04561;PF04563;PF04565;PF10385	RNA polymerase beta subunit;RNA polymerase beta subunit external 1 domain;RNA polymerase Rpb2, domain 2;RNA polymerase Rpb2, domain 3;RNA polymerase Rpb2, domain 6;RNA polymerase Rpb2, domain 7
Fibrobacter succinogens subsp. Succinogens S85	Fsu_WP_014545988.1	1	NaN	NaN	NaN	NaN	21.7961	21.7961		PF00466	Ribosomal protein L10
Fibrobacter succinogens subsp. Succinogens S85	Fsu_WP_014545989.1	1	24.4146	25.0393	24.727	27.6657	26.727	27.1964		PF00687	Ribosomal protein L1p/L10e family
Fibrobacter succinogens subsp. Succinogens S85	Fsu_WP_014545990.1	1	25.9284	NaN	25.9284	26.1581	25.8106	25.9844		PF00298;PF03946	Ribosomal protein L11, N-terminal domain;Ribosomal protein L11, RNA binding domain
Fibrobacter succinogens subsp. Succinogens S85	Fsu_WP_014545991.1	1	NaN	NaN	NaN	21.556	NaN	21.556		PF02357	Transcription termination factor nusG
Fibrobacter succinogens subsp. Succinogens S85	Fsu_WP_014545992.1	1	NaN	NaN	NaN	24.9463	25.3738	25.1601		PF00584	SecE/Sec61-gamma subunits of protein translocation complex
Fibrobacter succinogens subsp. Succinogens S85	Fsu_WP_014545994.1	1	29.5606	29.5376	29.5491	30.2166	29.1065	29.6616		PF00009;PF03143;PF03144	Elongation factor Tu C-terminal domain;Elongation factor Tu domain 2;Elongation factor Tu GTP binding domain
Fibrobacter succinogens subsp. Succinogens S85	Fsu_WP_014546027.1	1	NaN	23.0193	23.0193	22.3443	NaN	22.3443		PF00072;PF00486	Response regulator receiver domain;Transcriptional regulatory protein, C terminal
Fibrobacter succinogens subsp. Succinogens S85	Fsu_WP_014546029.1	1	NaN	NaN	NaN	22.7985	22.4231	22.6108		PF00365	Phosphofructokinase
Fibrobacter succinogens subsp. Succinogens S85	Fsu_WP_014546031.1	1	24.1305	24.0499	24.0902	27.0238	26.5674	26.7956		PF01515	Phosphate acetyl/butaryl transferase
Fibrobacter succinogens subsp. Succinogens S85	Fsu_WP_014546038.1	1	25.3892	23.9634	24.6763	27.409	25.4023	26.4057		PF00712;PF02767;PF02768	DNA polymerase III beta subunit, central domain;DNA polymerase III beta subunit, C-terminal domain;DNA polymerase III beta subunit, N-terminal domain
Fibrobacter succinogens subsp. Succinogens S85	Fsu_WP_014546073.1	1	NaN	NaN	NaN	24.515	23.1958	23.8554		PF00696;PF01842	ACT domain;Amino acid kinase family
Fibrobacter succinogens subsp. Succinogens S85	Fsu_WP_014546088.1	1	NaN	NaN	NaN	23.3215	NaN	23.3215		PF00574	Clp protease
Fibrobacter succinogens subsp. Succinogens S85	Fsu_WP_014546089.1	1	22.7025	23.4113	23.0569	24.704	25.3989	25.0514		PF00254;PF05697;PF05698	Bacterial trigger factor protein (TF);Bacterial trigger factor protein (TF) C-terminus;FKBP-type peptidyl-prolyl cis-trans isomerase
Fibrobacter succinogens subsp. Succinogens S85	Fsu_WP_014546095.1	1	23.8346	24.275	24.0548	27.3204	25.6724	26.4964		PF00411	Ribosomal protein S11
Fibrobacter succinogens subsp. Succinogens S85	Fsu_WP_014546100.1	1	24.2093	23.1476	23.6784	25.698	25.3588	25.5284		PF00828	Ribosomal proteins 50S-L15, 50S-L18e, 60S-L27A
Fibrobacter succinogens subsp. Succinogens S85	Fsu_WP_014546103.1	1	25.8379	26.3636	26.1008	NaN	NaN	NaN		PF00861	Ribosomal L18 of archaea, bacteria, mitoch. and chloroplast
Fibrobacter succinogens subsp. Succinogens S85	Fsu_WP_014546104.1	1	NaN	NaN	NaN	25.8422	25.2111	25.5267		PF00347	Ribosomal protein L6
Fibrobacter succinogens subsp. Succinogens S85	Fsu_WP_014546105.1	1	NaN	NaN	NaN	25.5427	NaN	25.5427		PF00410	Ribosomal protein S8
Fibrobacter succinogens subsp. Succinogens S85	Fsu_WP_014546107.1	1	23.9624	24.2959	24.1291	26.5005	26.1386	26.3195		PF00281;PF00673	ribosomal L5P family C-terminus;Ribosomal protein L5
Fibrobacter succinogens subsp. Succinogens S85	Fsu_WP_014546108.1	1	NaN	NaN	NaN	NaN	21.9296	21.9296		PF17136	Ribosomal proteins 50S L24/mitochondrial 39S L24
Fibrobacter succinogens subsp. Succinogens S85	Fsu_WP_014546110.1	1	NaN	21.0122	21.0122	NaN	NaN	NaN		PF00252	Ribosomal protein L16p/L10e
Fibrobacter succinogens subsp. Succinogens S85	Fsu_WP_014546111.1	1	NaN	22.1704	22.1704	NaN	NaN	NaN		PF00189;PF07650	KH domain;Ribosomal protein S3, C-terminal domain
Fibrobacter succinogens subsp. Succinogens S85	Fsu_WP_014546112.1	1	NaN	NaN	NaN	NaN	27.727	27.727		PF00237	Ribosomal protein L22p/L17e
Fibrobacter succinogens subsp. Succinogens S85	Fsu_WP_014546113.1	1	NaN	NaN	NaN	24.8078	NaN	24.8078		PF00203	Ribosomal protein S19
Fibrobacter succinogens subsp. Succinogens S85	Fsu_WP_014546114.1	1	24.3943	24.8605	24.6274	25.9867	25.5466	25.7667		PF00181;PF03947	Ribosomal Proteins L2, C-terminal domain;Ribosomal Proteins L2, RNA binding domain
Fibrobacter succinogens subsp. Succinogens S85	Fsu_WP_014546115.1	1	25.1343	24.8712	25.0027	27.2589	26.7665	27.0127		PF00573	Ribosomal protein L4/L1 family
Fibrobacter succinogens subsp. Succinogens S85	Fsu_WP_014546116.1	1	21.8836	21.973	21.9283	23.8398	24.2088	24.0243		PF00297	Ribosomal protein L3
Fibrobacter succinogens subsp. Succinogens S85	Fsu_WP_014546122.1	1	23.923	23.6699	23.7964	23.2381	NaN	23.2381		PF04011	LemA family
Fibrobacter succinogens subsp. Succinogens S85	Fsu_WP_014546150.1	1	NaN	NaN	NaN	24.1274	24.0916	24.1095		PF01043;PF02810;PF07516;PF07517	SecA DEAD-like domain;SecA preprotein cross-linking domain;SecA Wing and Scaffold domain;SEC-C motif
Fibrobacter succinogens subsp. Succinogens S85	Fsu_WP_014546163.1	1	NaN	NaN	NaN	20.224	NaN	20.224		PF07691	PA14 domain
Fibrobacter succinogens subsp. Succinogens S85	Fsu_WP_014546165.1	1	NaN	NaN	NaN	NaN	22.8455	22.8455
Fibrobacter succinogens subsp. Succinogens S85	Fsu_WP_014546171.1	1	NaN	NaN	NaN	22.682	NaN	22.682
Fibrobacter succinogens subsp. Succinogens S85	Fsu_WP_014546175.1	2	26.3646	25.4331	25.8988	27.1863	25.7773	26.4818		PF02915	Rubrerythrin
Fibrobacter succinogens subsp. Succinogens S85	Fsu_WP_014546184.1	1	25.1326	24.921	25.0268	26.2514	25.6615	25.9565		PF00871	Acetokinase family
Fibrobacter succinogens subsp. Succinogens S85	Fsu_WP_014546189.1	1	NaN	NaN	NaN	NaN	21.5651	21.5651		PF00763;PF02882	Tetrahydrofolate dehydrogenase/cyclohydrolase, catalytic domain;Tetrahydrofolate dehydrogenase/cyclohydrolase, NAD(P)-binding domain
Fibrobacter succinogens subsp. Succinogens S85	Fsu_WP_014546211.1	1	23.0057	NaN	23.0057	NaN	23.3265	23.3265	CBM30	PF03425	Carbohydrate binding domain (family 11)
Fibrobacter succinogens subsp. Succinogens S85	Fsu_WP_014546212.1	1	NaN	NaN	NaN	NaN	21.7178	21.7178
Fibrobacter succinogens subsp. Succinogens S85	Fsu_WP_014546213.1	1	NaN	21.8687	21.8687	21.3869	23.5658	22.4764
Fibrobacter succinogens subsp. Succinogens S85	Fsu_WP_014546216.1	1	NaN	NaN	NaN	24.854	24.9596	24.9068	GH18	PF00704	Glycosyl hydrolases family 18
Fibrobacter succinogens subsp. Succinogens S85	Fsu_WP_014546221.1	1	NaN	NaN	NaN	20.0854	NaN	20.0854		PF00834	Ribulose-phosphate 3 epimerase family
Fibrobacter succinogens subsp. Succinogens S85	Fsu_WP_014546249.1	1	23.6081	23.0927	23.3504	23.0254	22.7697	22.8976		PF00408;PF02878;PF02879;PF02880	Phosphoglucomutase/phosphomannomutase, alpha/beta/alpha domain I;Phosphoglucomutase/phosphomannomutase, alpha/beta/alpha domain II;Phosphoglucomutase/phosphomannomutase, alpha/beta/alpha domain III;Phosphoglucomutase/phosphomannomutase, C-terminal domain
Fibrobacter succinogens subsp. Succinogens S85	Fsu_WP_014546275.1	1	NaN	NaN	NaN	NaN	17.2986	17.2986		PF00300	Histidine phosphatase superfamily (branch 1)
Fibrobacter succinogens subsp. Succinogens S85	Fsu_WP_014546303.1	1	23.6681	23.3016	23.4849	25.0623	24.8844	24.9733		PF00709	Adenylosuccinate synthetase
Fibrobacter succinogens subsp. Succinogens S85	Fsu_WP_014546304.1	1	NaN	NaN	NaN	21.7138	NaN	21.7138		PF00027;PF13545	Crp-like helix-turn-helix domain;Cyclic nucleotide-binding domain
Fibrobacter succinogens subsp. Succinogens S85	Fsu_WP_014546310.1	1	NaN	NaN	NaN	21.3424	21.8	21.5712		PF00072;PF04397	LytTr DNA-binding domain;Response regulator receiver domain
Fibrobacter succinogens subsp. Succinogens S85	Fsu_WP_014546322.1	1	NaN	19.6163	19.6163	NaN	NaN	NaN		PF02779;PF02780;PF13292	1-deoxy-D-xylulose-5-phosphate synthase;Transketolase, C-terminal domain;Transketolase, pyrimidine binding domain
Fibrobacter succinogens subsp. Succinogens S85	Fsu_WP_014546323.1	1	24.1783	NaN	24.1783	22.9221	23.799	23.3605		PF00588;PF08032	RNA 2'-O ribose methyltransferase substrate binding;SpoU rRNA Methylase family
Fibrobacter succinogens subsp. Succinogens S85	Fsu_WP_014546324.1	1	NaN	NaN	NaN	22.0736	NaN	22.0736		PF00215	Orotidine 5'-phosphate decarboxylase / HUMPS family
Fibrobacter succinogens subsp. Succinogens S85	Fsu_WP_014546433.1	1	NaN	NaN	NaN	NaN	21.1224	21.1224	GH43-CBM6-CBM6	PF03422;PF04616	Carbohydrate binding module (family 6);Glycosyl hydrolases family 43
Fibrobacter succinogens subsp. Succinogens S85	Fsu_WP_014546434.1	1	NaN	NaN	NaN	NaN	20.6379	20.6379	GH43-CBM6-CBM6	PF03422;PF04616	Carbohydrate binding module (family 6);Glycosyl hydrolases family 43
Fibrobacter succinogens subsp. Succinogens S85	Fsu_WP_014546435.1	1	23.1379	22.8907	23.0143	24.2648	24.0038	24.1343	GH30_8-CBM6	PF03422;PF17189	Carbohydrate binding module (family 6);Glycosyl hydrolase family 30 beta sandwich domain
Fibrobacter succinogens subsp. Succinogens S85	Fsu_WP_014546438.1	1	22.6988	NaN	22.6988	23.1724	23.6228	23.3976		PF10503	Esterase PHB depolymerase
Fibrobacter succinogens subsp. Succinogens S85	Fsu_WP_014546467.1	1	NaN	NaN	NaN	NaN	20.8735	20.8735		PF00072;PF01966	HD domain;Response regulator receiver domain
Fibrobacter succinogens subsp. Succinogens S85	Fsu_WP_014546471.1	1	23.6273	23.5176	23.5725	24.5539	23.7476	24.1507		PF00133;PF08264	Anticodon-binding domain of tRNA;tRNA synthetases class I (I, L, M and V)
Fibrobacter succinogens subsp. Succinogens S85	Fsu_WP_014546512.1	1	NaN	NaN	NaN	NaN	23.709	23.709		PF01765	Ribosome recycling factor
Fibrobacter succinogens subsp. Succinogens S85	Fsu_WP_014546532.1	1	23.0642	23.391	23.2276	24.8051	24.4243	24.6147		PF01071;PF02843;PF02844	Phosphoribosylglycinamide synthetase, ATP-grasp (A) domain;Phosphoribosylglycinamide synthetase, C domain;Phosphoribosylglycinamide synthetase, N domain
Fibrobacter succinogens subsp. Succinogens S85	Fsu_WP_014546538.1	1	22.7323	22.6064	22.6694	26.6197	23.7705	25.1951		PF05036	Sporulation related domain
Fibrobacter succinogens subsp. Succinogens S85	Fsu_WP_014546551.1	1	22.8003	NaN	22.8003	23.4518	23.012	23.2319
Fibrobacter succinogens subsp. Succinogens S85	Fsu_WP_014546553.1	1	27.0568	25.7555	26.4062	27.9971	28.1024	28.0498		PF13174;PF13432	Tetratricopeptide repeat
Fibrobacter succinogens subsp. Succinogens S85	Fsu_WP_014546554.1	1	24.0481	23.3475	23.6978	25.7143	25.5423	25.6283
Fibrobacter succinogens subsp. Succinogens S85	Fsu_WP_014546556.1	1	29.1147	27.3799	28.2473	29.9436	28.9662	29.4549		PF01618	MotA/TolQ/ExbB proton channel family
Fibrobacter succinogens subsp. Succinogens S85	Fsu_WP_014546557.1	1	NaN	NaN	NaN	24.2901	NaN	24.2901
Fibrobacter succinogens subsp. Succinogens S85	Fsu_WP_014546558.1	1	22.8984	21.7658	22.3321	23.0064	23.418	23.2122		PF02472	Biopolymer transport protein ExbD/TolR
Fibrobacter succinogens subsp. Succinogens S85	Fsu_WP_014546559.1	1	24.5739	24.4021	24.488	26.2268	NaN	26.2268		PF03544	Gram-negative bacterial TonB protein C-terminal
Fibrobacter succinogens subsp. Succinogens S85	Fsu_WP_014546560.1	1	23.592	NaN	23.592	25.9904	24.2758	25.1331
Fibrobacter succinogens subsp. Succinogens S85	Fsu_WP_014546562.1	1	NaN	NaN	NaN	NaN	22.5581	22.5581		PF06723	MreB/Mbl protein
Fibrobacter succinogens subsp. Succinogens S85	Fsu_WP_014546613.1	1	NaN	NaN	NaN	NaN	24.5713	24.5713		PF04542;PF04545	Sigma-70 region 2;Sigma-70, region 4
Fibrobacter succinogens subsp. Succinogens S85	Fsu_WP_014546637.1	1	NaN	NaN	NaN	NaN	23.9672	23.9672
Fibrobacter succinogens subsp. Succinogens S85	Fsu_WP_014546670.1	1	23.2039	23.2333	23.2186	25.504	24.4165	24.9602		PF02504	Fatty acid synthesis protein
Fibrobacter succinogens subsp. Succinogens S85	Fsu_WP_014546671.1	1	NaN	NaN	NaN	23.4214	22.1284	22.7749		PF13561	Enoyl-(Acyl carrier protein) reductase
Fibrobacter succinogens subsp. Succinogens S85	Fsu_WP_014546672.1	1	NaN	NaN	NaN	27.6054	NaN	27.6054		PF00550	Phosphopantetheine attachment site
Fibrobacter succinogens subsp. Succinogens S85	Fsu_WP_014546694.1	1	28.7925	27.5358	28.1642	28.4878	29.2086	28.8482		PF07963	Prokaryotic N-terminal methylation motif
Fibrobacter succinogens subsp. Succinogens S85	Fsu_WP_014546719.1	1	NaN	NaN	NaN	21.9507	NaN	21.9507	GT5	PF08323	Starch synthase catalytic domain
Fibrobacter succinogens subsp. Succinogens S85	Fsu_WP_014546720.1	1	24.5467	23.4159	23.9813	25.7052	23.8769	24.7911
Fibrobacter succinogens subsp. Succinogens S85	Fsu_WP_014546726.1	1	NaN	NaN	NaN	NaN	24.8697	24.8697		PF01741	Large-conductance mechanosensitive channel, MscL
Fibrobacter succinogens subsp. Succinogens S85	Fsu_WP_014546738.1	1	23.0787	24.1013	23.59	24.8758	23.8881	24.382		PF00587;PF02824;PF03129;PF07973	Anticodon binding domain;TGS domain;Threonyl and Alanyl tRNA synthetase second additional domain;tRNA synthetase class II core domain (G, H, P, S and T)
Fibrobacter succinogens subsp. Succinogens S85	Fsu_WP_014546747.1	1	24.3427	24.046	24.1943	26.7344	25.8273	26.2808	GT35	PF00343	Carbohydrate phosphorylase
Fibrobacter succinogens subsp. Succinogens S85	Fsu_WP_014546766.1	1	24.1743	23.5178	23.846	25.485	24.3786	24.9318		PF00501;PF14535	AMP-binding enzyme;AMP-binding enzyme C-terminal domain
Fibrobacter succinogens subsp. Succinogens S85	Fsu_WP_014546775.1	1	NaN	NaN	NaN	NaN	21.8277	21.8277		PF00329	Respiratory-chain NADH dehydrogenase, 30 Kd subunit
Fibrobacter succinogens subsp. Succinogens S85	Fsu_WP_014546776.1	1	NaN	NaN	NaN	23.5266	23.0807	23.3036		PF00346	Respiratory-chain NADH dehydrogenase, 49 Kd subunit
Fibrobacter succinogens subsp. Succinogens S85	Fsu_WP_014546777.1	1	NaN	NaN	NaN	22.6955	NaN	22.6955		PF01257	Thioredoxin-like [2Fe-2S] ferredoxin
Fibrobacter succinogens subsp. Succinogens S85	Fsu_WP_014546778.1	1	NaN	NaN	NaN	23.3059	22.9406	23.1232		PF01512;PF10531;PF10589	NADH-ubiquinone oxidoreductase-F iron-sulfur binding region;Respiratory-chain NADH dehydrogenase 51 Kd subunit;SLBB domain
Fibrobacter succinogens subsp. Succinogens S85	Fsu_WP_014546843.1	1	NaN	NaN	NaN	NaN	21.5673	21.5673		PF01613	Flavin reductase like domain
Fibrobacter succinogens subsp. Succinogens S85	Fsu_WP_014546847.1	1	23.0379	24.8832	23.9606	24.7031	24.7206	24.7118		PF00575;PF09371;PF12836;PF16921	Helix-hairpin-helix motif;S1 RNA binding domain;Tex protein YqgF-like domain;Tex-like protein N-terminal domain
Fibrobacter succinogens subsp. Succinogens S85	Fsu_WP_014546850.1	1	NaN	NaN	NaN	23.749	NaN	23.749		PF00696	Amino acid kinase family
Fibrobacter succinogens subsp. Succinogens S85	Fsu_WP_014546875.1	1	NaN	NaN	NaN	19.6566	NaN	19.6566		PF00551;PF02911	Formyl transferase;Formyl transferase, C-terminal domain
Fibrobacter succinogens subsp. Succinogens S85	Fsu_WP_014546880.1	1	NaN	NaN	NaN	NaN	21.9661	21.9661	GT4	PF00534;PF13439	Glycosyl transferases group 1;Glycosyltransferase Family 4
Fibrobacter succinogens subsp. Succinogens S85	Fsu_WP_014546884.1	1	20.238	NaN	20.238	20.859	NaN	20.859		PF01202;PF01761	3-dehydroquinate synthase;Shikimate kinase
Fibrobacter succinogens subsp. Succinogens S85	Fsu_WP_014546887.1	1	22.6269	22.6854	22.6561	23.48	22.4294	22.9547		PF01210;PF07479	NAD-dependent glycerol-3-phosphate dehydrogenase C-terminus;NAD-dependent glycerol-3-phosphate dehydrogenase N-terminus
Fibrobacter succinogens subsp. Succinogens S85	Fsu_WP_014546889.1	1	NaN	NaN	NaN	NaN	24.5875	24.5875		PF09603	Fibrobacter succinogenes major domain (Fib_succ_major)
Fibrobacter succinogens subsp. Succinogens S85	Fsu_WP_014546893.1	1	24.9212	24.4112	24.6662	25.672	24.9126	25.2923		PF00742;PF01842;PF03447	ACT domain;Homoserine dehydrogenase;Homoserine dehydrogenase, NAD binding domain
Fibrobacter succinogens subsp. Succinogens S85	Fsu_WP_014546895.1	1	NaN	22.9895	22.9895	23.5728	23.6181	23.5954		PF01729;PF02749	Quinolinate phosphoribosyl transferase, C-terminal domain;Quinolinate phosphoribosyl transferase, N-terminal domain
Fibrobacter succinogens subsp. Succinogens S85	Fsu_WP_014546901.1	1	NaN	NaN	NaN	20.6361	NaN	20.6361
Fibrobacter succinogens subsp. Succinogens S85	Fsu_WP_014546909.1	1	NaN	NaN	NaN	26.7735	26.9609	26.8672
Fibrobacter succinogens subsp. Succinogens S85	Fsu_WP_014546915.1	1	NaN	NaN	NaN	NaN	19.5361	19.5361		PF00085	Thioredoxin
Fibrobacter succinogens subsp. Succinogens S85	Fsu_WP_014546917.1	1	NaN	NaN	NaN	21.9814	NaN	21.9814		PF01523	Putative modulator of DNA gyrase
Fibrobacter succinogens subsp. Succinogens S85	Fsu_WP_014546918.1	8	22.558	23.3215	22.9398	23.957	23.1266	23.5418		PF00004;PF07724;PF10431	AAA domain (Cdc48 subfamily);ATPase family associated with various cellular activities (AAA);C-terminal, D2-small domain, of ClpB protein
Fibrobacter succinogens subsp. Succinogens S85	Fsu_WP_014546933.1	1	22.1285	22.5854	22.3569	24.7928	22.4907	23.6418		PF00575;PF08529;PF13184	NusA N-terminal domain;NusA-like KH domain;S1 RNA binding domain
Fibrobacter succinogens subsp. Succinogens S85	Fsu_WP_014546934.1	1	NaN	NaN	NaN	NaN	24.053	24.053		PF00009;PF04760;PF11987	Elongation factor Tu GTP binding domain;Translation initiation factor IF-2, N-terminal region;Translation-initiation factor 2
Fibrobacter succinogens subsp. Succinogens S85	Fsu_WP_014546945.1	1	NaN	NaN	NaN	NaN	20.3674	20.3674		PF07726	ATPase family associated with various cellular activities (AAA)
Fibrobacter succinogens subsp. Succinogens S85	Fsu_WP_014546948.1	1	NaN	NaN	NaN	25.9121	24.025	24.9686	CE6	PF03629	Carbohydrate esterase, sialic acid-specific acetylesterase
Fibrobacter succinogens subsp. Succinogens S85	Fsu_WP_014546980.1	1	NaN	NaN	NaN	21.9978	21.7847	21.8913		PF00702	haloacid dehalogenase-like hydrolase
Fibrobacter succinogens subsp. Succinogens S85	Fsu_WP_014546982.1	1	23.3229	NaN	23.3229	24.1829	NaN	24.1829		PF01965	DJ-1/PfpI family
Fibrobacter succinogens subsp. Succinogens S85	Fsu_WP_014546988.1	1	24.1686	23.0408	23.6047	25.2588	24.5844	24.9216		PF00682;PF08502	HMGL-like;LeuA allosteric (dimerisation) domain
Fibrobacter succinogens subsp. Succinogens S85	Fsu_WP_014546996.1	1	27.599	27.0608	27.3299	28.6689	28.3688	28.5189		PF00121	Triosephosphate isomerase
Fibrobacter succinogens subsp. Succinogens S85	Fsu_WP_014546999.1	1	NaN	NaN	NaN	19.8833	NaN	19.8833		PF00154	recA bacterial DNA recombination protein
Fibrobacter succinogens subsp. Succinogens S85	Fsu_WP_014547008.1	1	24.2411	NaN	24.2411	26.3046	24.8948	25.5997		PF12127	SigmaW regulon antibacterial
Fibrobacter succinogens subsp. Succinogens S85	Fsu_WP_014547011.1	1	NaN	NaN	NaN	NaN	24.1096	24.1096		PF00312	Ribosomal protein S15
Fibrobacter succinogens subsp. Succinogens S85	Fsu_WP_014547012.1	1	24.3034	24.2694	24.2864	26.1875	24.5846	25.3861		PF00013;PF00575;PF01138;PF03725;PF03726	3' exoribonuclease family, domain 1;3' exoribonuclease family, domain 2;KH domain;Polyribonucleotide nucleotidyltransferase, RNA binding domain;S1 RNA binding domain
Fibrobacter succinogens subsp. Succinogens S85	Fsu_WP_014547016.1	1	23.1493	22.1116	22.6304	23.1972	23.0694	23.1333		PF04551	GcpE protein
Fibrobacter succinogens subsp. Succinogens S85	Fsu_WP_014547018.1	1	25.8193	26.6018	26.2106	28.5338	28.2308	28.3823		PF00389;PF02826	D-isomer specific 2-hydroxyacid dehydrogenase, catalytic domain;D-isomer specific 2-hydroxyacid dehydrogenase, NAD binding domain
Fibrobacter succinogens subsp. Succinogens S85	Fsu_WP_014547020.1	1	NaN	NaN	NaN	25.8889	24.2107	25.0498		PF00587;PF02403	Seryl-tRNA synthetase N-terminal domain;tRNA synthetase class II core domain (G, H, P, S and T)
Fibrobacter succinogens subsp. Succinogens S85	Fsu_WP_014547026.1	1	24.9177	NaN	24.9177	25.6155	25.0995	25.3575		PF01245	Ribosomal protein L19
Fibrobacter succinogens subsp. Succinogens S85	Fsu_WP_014547029.1	1	22.82	22.5582	22.6891	25.1307	24.9475	25.0391		PF00886	Ribosomal protein S16
Fibrobacter succinogens subsp. Succinogens S85	Fsu_WP_014547045.1	1	NaN	NaN	NaN	NaN	24.6829	24.6829		PF03807;PF14748	NADP oxidoreductase coenzyme F420-dependent;Pyrroline-5-carboxylate reductase dimerisation
Fibrobacter succinogens subsp. Succinogens S85	Fsu_WP_014547055.1	1	22.0039	NaN	22.0039	21.9752	NaN	21.9752		PF00288;PF08544	GHMP kinases C terminal;GHMP kinases N terminal domain
Fibrobacter succinogens subsp. Succinogens S85	Fsu_WP_014547056.1	1	23.9835	23.58	23.7817	24.7828	24.9333	24.8581		PF01386;PF14693	Ribosomal L25p family;Ribosomal protein TL5, C-terminal domain
Fibrobacter succinogens subsp. Succinogens S85	Fsu_WP_014547086.1	1	NaN	NaN	NaN	NaN	21.5976	21.5976		PF09603	Fibrobacter succinogenes major domain (Fib_succ_major)
Fibrobacter succinogens subsp. Succinogens S85	Fsu_WP_014547092.1	1	26.428	26.2752	26.3516	27.3134	26.7075	27.0105		PF00464	Serine hydroxymethyltransferase
Fibrobacter succinogens subsp. Succinogens S85	Fsu_WP_014547101.1	1	NaN	NaN	NaN	25.1271	25.5658	25.3464		PF00334	Nucleoside diphosphate kinase
Fibrobacter succinogens subsp. Succinogens S85	Fsu_WP_014547102.1	1	23.6507	22.5028	23.0768	28.5678	24.5962	26.582
Fibrobacter succinogens subsp. Succinogens S85	Fsu_WP_014547103.1	8	24.5425	24.9879	24.7652	26.3782	26.0179	26.1981		PF00890;PF02910	FAD binding domain;Fumarate reductase flavoprotein C-term
Fibrobacter succinogens subsp. Succinogens S85	Fsu_WP_014547110.1;Fsu_WP_014547104.1	2	NaN	NaN	NaN	23.1511	NaN	23.1511		PF13085;PF13183	2Fe-2S iron-sulfur cluster binding domain;4Fe-4S dicluster domain
Fibrobacter succinogens subsp. Succinogens S85	Fsu_WP_014547117.1	1	23.5807	23.5035	23.5421	25.6805	24.2168	24.9487		PF00691	OmpA family
Fibrobacter succinogens subsp. Succinogens S85	Fsu_WP_014547140.1	1	NaN	NaN	NaN	NaN	24.0241	24.0241		PF01132;PF08207;PF09285	Elongation factor P (EF-P) KOW-like domain;Elongation factor P (EF-P) OB domain;Elongation factor P, C-terminal
Fibrobacter succinogens subsp. Succinogens S85	Fsu_WP_014547170.1	1	24.3285	24.4486	24.3885	27.0362	26.4948	26.7655		PF00155	Aminotransferase class I and II
Fibrobacter succinogens subsp. Succinogens S85	Fsu_WP_014547187.1	1	NaN	NaN	NaN	NaN	22.6895	22.6895		PF01869;PF09989	BadF/BadG/BcrA/BcrD ATPase family;CoA enzyme activase uncharacterised domain (DUF2229)
Fibrobacter succinogens subsp. Succinogens S85	Fsu_WP_014547217.1	1	NaN	NaN	NaN	23.0978	22.5738	22.8358		PF13393	Histidyl-tRNA synthetase
Fibrobacter succinogens subsp. Succinogens S85	Fsu_WP_014547218.1	1	26.5989	26.1709	26.3849	26.3911	27.3596	26.8753		PF00056;PF02866	lactate/malate dehydrogenase, alpha/beta C-terminal domain;lactate/malate dehydrogenase, NAD binding domain
Fibrobacter succinogens subsp. Succinogens S85	Fsu_WP_014547235.1	1	23.0575	22.6654	22.8614	23.6057	23.0743	23.34		PF00152;PF01336	OB-fold nucleic acid binding domain;tRNA synthetases class II (D, K and N)
Fibrobacter succinogens subsp. Succinogens S85	Fsu_WP_014547240.1	1	24.8023	24.4344	24.6183	27.7631	27.1026	27.4328		PF00406	Adenylate kinase
Fibrobacter succinogens subsp. Succinogens S85	Fsu_WP_014547244.1	1	23.7843	23.5731	23.6787	26.4001	25.2893	25.8447		PF00180	Isocitrate/isopropylmalate dehydrogenase
Fibrobacter succinogens subsp. Succinogens S85	Fsu_WP_014547248.1	1	NaN	NaN	NaN	NaN	23.2274	23.2274		PF02397	Bacterial sugar transferase
Fibrobacter succinogens subsp. Succinogens S85	Fsu_WP_014547298.1	1	NaN	23.2496	23.2496	24.6103	24.1299	24.3701	GH116	PF04685;PF12215	beta-glucosidase 2, glycosyl-hydrolase family 116 N-term;Glycosyl-hydrolase family 116, catalytic region
Fibrobacter succinogens subsp. Succinogens S85	Fsu_WP_014547303.1	1	NaN	NaN	NaN	20.219	22.3027	21.2609		PF00009;PF16658	Class II release factor RF3, C-terminal domain;Elongation factor Tu GTP binding domain
Fibrobacter succinogens subsp. Succinogens S85	Fsu_WP_014547308.1	1	NaN	22.783	22.783	23.6396	23.0824	23.361		PF00205;PF02775;PF02776	Thiamine pyrophosphate enzyme, central domain;Thiamine pyrophosphate enzyme, C-terminal TPP binding domain;Thiamine pyrophosphate enzyme, N-terminal TPP binding domain
Fibrobacter succinogens subsp. Succinogens S85	Fsu_WP_014547321.1	1	23.5352	22.5123	23.0237	22.7757	22.719	22.7473		PF02779;PF02780;PF13292	1-deoxy-D-xylulose-5-phosphate synthase;Transketolase, C-terminal domain;Transketolase, pyrimidine binding domain
Fibrobacter succinogens subsp. Succinogens S85	Fsu_WP_015731766.1	1	NaN	NaN	NaN	23.4696	22.2886	22.8791		PF00800	Prephenate dehydratase
Fibrobacter succinogens subsp. Succinogens S85	Fsu_WP_015731774.1	2	23.6483	24.3736	24.011	26.4111	25.8015	26.1063		PF01063	Amino-transferase class IV
Fibrobacter succinogens subsp. Succinogens S85	Fsu_WP_015731776.1	1	NaN	NaN	NaN	22.3686	22.8672	22.6179		PF00285	Citrate synthase, C-terminal domain
Fibrobacter succinogens subsp. Succinogens S85	Fsu_WP_015731777.1	1	NaN	22.4491	22.4491	21.2954	NaN	21.2954		PF00155	Aminotransferase class I and II
Fibrobacter succinogens subsp. Succinogens S85	Fsu_WP_015731810.1	1	NaN	21.9206	21.9206	NaN	NaN	NaN		PF02224	Cytidylate kinase
Fibrobacter succinogens subsp. Succinogens S85	Fsu_WP_015731850.1	1	NaN	NaN	NaN	23.15	23.1554	23.1527		PF13533	Biotin-lipoyl like
Fibrobacter succinogens subsp. Succinogens S85	Fsu_WP_015731872.1	1	NaN	NaN	NaN	25.0654	24.9731	25.0193		PF00318	Ribosomal protein S2
Fibrobacter succinogens subsp. Succinogens S85	Fsu_WP_015731886.1	1	NaN	NaN	NaN	22.0131	21.1715	21.5923		PF00588	SpoU rRNA Methylase family
Fibrobacter succinogens subsp. Succinogens S85	Fsu_WP_015731894.1	1	25.3405	25.0312	25.1859	NaN	25.0527	25.0527		PF01884	PcrB family
Fibrobacter succinogens subsp. Succinogens S85	Fsu_WP_015731915.1	1	NaN	NaN	NaN	23.6436	23.9628	23.8032		PF02685	Glucokinase
Fibrobacter succinogens subsp. Succinogens S85	Fsu_WP_015731955.1	1	24.2413	24.027	24.1342	25.1725	24.6478	24.9101		PF00528	Binding-protein-dependent transport system inner membrane component
Fibrobacter succinogens subsp. Succinogens S85	Fsu_WP_015731959.1	1	21.2856	21.0476	21.1666	26.1995	23.4712	24.8354		PF01558	Pyruvate ferredoxin/flavodoxin oxidoreductase
Fibrobacter succinogens subsp. Succinogens S85	Fsu_WP_015731968.1	1	NaN	NaN	NaN	25.2444	NaN	25.2444		PF00164	Ribosomal protein S12/S23
Fibrobacter succinogens subsp. Succinogens S85	Fsu_WP_015731969.1	1	26.9346	24.0585	25.4965	29.416	29.4999	29.458		PF00542;PF16320	Ribosomal protein L7/L12 C-terminal domain;Ribosomal protein L7/L12 dimerisation domain
Fibrobacter succinogens subsp. Succinogens S85	Fsu_WP_015731971.1	2	23.1486	22.9161	23.0324	23.9318	24.6003	24.266		PF00670;PF05221	S-adenosyl-L-homocysteine hydrolase;S-adenosyl-L-homocysteine hydrolase, NAD binding domain
Fibrobacter succinogens subsp. Succinogens S85	Fsu_WP_015732005.1	1	NaN	NaN	NaN	21.3153	NaN	21.3153		PF01168	Alanine racemase, N-terminal domain
Fibrobacter succinogens subsp. Succinogens S85	Fsu_WP_015732008.1	1	26.0597	24.6589	25.3593	27.5217	27.1121	27.3169		PF01196	Ribosomal protein L17
Fibrobacter succinogens subsp. Succinogens S85	Fsu_WP_015732009.1	3	24.7415	NaN	24.7415	24.9685	24.0174	24.4929		PF01000;PF01193;PF03118	Bacterial RNA polymerase, alpha chain C terminal domain;RNA polymerase Rpb3/Rpb11 dimerisation domain;RNA polymerase Rpb3/RpoA insert domain
Fibrobacter succinogens subsp. Succinogens S85	Fsu_WP_015732010.1	1	24.1721	24.0228	24.0975	25.1397	24.791	24.9654		PF00333;PF03719	Ribosomal protein S5, C-terminal domain;Ribosomal protein S5, N-terminal domain
Fibrobacter succinogens subsp. Succinogens S85	Fsu_WP_015732011.1;UBA1180_contig_528_2	2	NaN	NaN	NaN	NaN	24.1992	24.1992		PF00238	Ribosomal protein L14p/L23e
Fibrobacter succinogens subsp. Succinogens S85	Fsu_WP_015732016.1	1	NaN	22.1747	22.1747	23.0285	NaN	23.0285		PF16314	Domain of unknown function (DUF4954)
Fibrobacter succinogens subsp. Succinogens S85	Fsu_WP_015732149.1	1	25.2892	25.0536	25.1714	26.03	26.5659	26.298		PF00691;PF13229	OmpA family;Right handed beta helix region
Fibrobacter succinogens subsp. Succinogens S85	Fsu_WP_015732181.1	1	NaN	NaN	NaN	20.0277	NaN	20.0277		PF00248	Aldo/keto reductase family
Fibrobacter succinogens subsp. Succinogens S85	Fsu_WP_015732190.1	1	NaN	22.8079	22.8079	NaN	NaN	NaN
Fibrobacter succinogens subsp. Succinogens S85	Fsu_WP_015732212.1	1	NaN	NaN	NaN	22.4364	21.928	22.1822		PF10588;PF13510	2Fe-2S iron-sulfur cluster binding domain;NADH-ubiquinone oxidoreductase-G iron-sulfur binding region
Fibrobacter succinogens subsp. Succinogens S85	Fsu_WP_015732229.1	1	NaN	NaN	NaN	24.2324	NaN	24.2324		PF00202	Aminotransferase class-III
Fibrobacter succinogens subsp. Succinogens S85	Fsu_WP_015732325.1	1	NaN	NaN	NaN	18.7983	NaN	18.7983		PF01966	HD domain
Fibrobacter succinogens subsp. Succinogens S85	Fsu_WP_015732334.1	1	23.3416	NaN	23.3416	23.2961	22.9413	23.1187		PF00437;PF05157	Type II secretion system (T2SS), protein E, N-terminal domain;Type II/IV secretion system protein
Fibrobacter succinogens subsp. Succinogens S85	Fsu_WP_015732383.1	1	22.143	23.8948	23.0189	23.6044	22.3887	22.9966		PF02719;PF08485	Polysaccharide biosynthesis protein;Polysaccharide biosynthesis protein C-terminal
Fibrobacter succinogens subsp. Succinogens S85	Fsu_WP_015732400.1	1	NaN	NaN	NaN	20.9046	NaN	20.9046		PF03966	Trm112p-like protein
Fibrobacter succinogens subsp. Succinogens S85	Fsu_WP_015732409.1	1	NaN	NaN	NaN	26.0706	24.5119	25.2912		PF00639;PF13623	PPIC-type PPIASE domain;SurA N-terminal domain
Fibrobacter succinogens subsp. Succinogens S85	Fsu_WP_015732418.1	1	22.1789	NaN	22.1789	22.7948	22.235	22.5149		PF00109;PF02801	Beta-ketoacyl synthase, C-terminal domain;Beta-ketoacyl synthase, N-terminal domain
Fibrobacter succinogens subsp. Succinogens S85	Fsu_WP_015732431.1	1	23.832	24.1309	23.9814	25.8406	24.9302	25.3854		PF00152;PF01336;PF02938	GAD domain;OB-fold nucleic acid binding domain;tRNA synthetases class II (D, K and N)
Fibrobacter succinogens subsp. Succinogens S85	Fsu_WP_015732441.1	1	NaN	NaN	NaN	24.7192	NaN	24.7192		PF07826	IMP cyclohydrolase-like protein
Fibrobacter succinogens subsp. Succinogens S85	Fsu_WP_015732455.1	1	NaN	NaN	NaN	22.2642	NaN	22.2642		PF05690	Thiazole biosynthesis protein ThiG
Fibrobacter succinogens subsp. Succinogens S85	Fsu_WP_015732468.1	1	NaN	NaN	NaN	24.1114	NaN	24.1114		PF00842;PF01168	Alanine racemase, C-terminal domain;Alanine racemase, N-terminal domain
Fibrobacter succinogens subsp. Succinogens S85	Fsu_WP_041260313.1	1	NaN	NaN	NaN	25.8208	24.3062	25.0635
Fibrobacter succinogens subsp. Succinogens S85	Fsu_WP_041917814.1	1	NaN	NaN	NaN	21.7887	20.9466	21.3677
Fibrobacter succinogens subsp. Succinogens S85	Fsu_WP_041917860.1	1	NaN	NaN	NaN	19.242	20.5572	19.8996		PF01842	ACT domain
Fibrobacter succinogens subsp. Succinogens S85	Fsu_WP_041917868.1	1	NaN	NaN	NaN	NaN	22.0779	22.0779		PF07478;PF14401	D-ala D-ala ligase C-terminus;RimK-like ATPgrasp N-terminal domain
Fibrobacter succinogens subsp. Succinogens S85	Fsu_WP_081440896.1;Fsu_WP_014545589.1	2	23.5578	23.7263	23.642	24.6684	24.1386	24.4035		PF02142;PF02786;PF02787	Carbamoyl-phosphate synthase L chain, ATP binding domain;Carbamoyl-phosphate synthetase large chain, oligomerisation domain;MGS-like domain
R. flavefaciens strain Y1	Ga0066885_10155	1	24.433	NaN	24.433	NaN	NaN	NaN	GT35	PF00343	Carbohydrate phosphorylase
R. flavefaciens strain Y1	Ga0066885_102143;UBA1190_contig_1888_149;T497DRAFT_01882;T488DRAFT_00483;IE37DRAFT_00113	5	NaN	22.4132	22.4132	NaN	NaN	NaN		PF06689;PF07724;PF10431	AAA domain (Cdc48 subfamily);ClpX C4-type zinc finger;C-terminal, D2-small domain, of ClpB protein
R. flavefaciens strain Y1	Ga0066885_102179	1	22.8997	24.2063	23.553	NaN	25.0858	25.0858		PF00162	Phosphoglycerate kinase
R. flavefaciens strain Y1	Ga0066885_102182	1	NaN	21.788	21.788	NaN	NaN	NaN		PF01676;PF06415	BPG-independent PGAM N-terminus (iPGM_N);Metalloenzyme superfamily
R. flavefaciens strain Y1	Ga0066885_10290	2	28.3788	28.4643	28.4215	26.7176	28.3631	27.5403		PF00342	Phosphoglucose isomerase
R. flavefaciens strain Y1	Ga0066885_103147	1	25.7473	25.0155	25.3814	24.6541	26.6316	25.6428
R. flavefaciens strain Y1	Ga0066885_103183;BOa_HiSeq_27262000	2	NaN	25.9318	25.9318	NaN	NaN	NaN		PF12897	Alanine-glyoxylate amino-transferase
R. flavefaciens strain Y1	Ga0066885_10417;Ga0104360_12440;Ga0070636_101627	3	NaN	NaN	NaN	NaN	18.9852	18.9852		PF00294	pfkB family carbohydrate kinase
R. flavefaciens strain Y1	Ga0066885_105214	1	NaN	NaN	NaN	NaN	20.1862	20.1862		PF16316	Domain of unknown function (DUF4956)
R. flavefaciens strain Y1	Ga0066885_10568	1	NaN	NaN	NaN	NaN	23.525	23.525		PF01053	Cys/Met metabolism PLP-dependent enzyme
R. flavefaciens strain Y1	Ga0066885_106130;UBA1210_contig_10417_24;UBA1190_contig_20127_51;T497DRAFT_01408;T488DRAFT_01841;IE37DRAFT_02310;UBA1236_contig_259578_23;UBA1234_contig_67306_18	8	NaN	22.0062	22.0062	21.652	21.6609	21.6565		PF00271;PF01043;PF02810;PF07516;PF07517	Helicase conserved C-terminal domain;SecA DEAD-like domain;SecA preprotein cross-linking domain;SecA Wing and Scaffold domain;SEC-C motif
R. flavefaciens strain Y1	Ga0066885_10620	1	22.7928	22.2119	22.5023	NaN	24.7982	24.7982		PF00009;PF00679;PF03144;PF03764;PF14492	Elongation factor G C-terminus;Elongation Factor G, domain II;Elongation factor G, domain IV;Elongation factor Tu domain 2;Elongation factor Tu GTP binding domain
R. flavefaciens strain Y1	Ga0066885_10621;T497DRAFT_02425;UBA1210_contig_25427_1	5	26.8205	27.3524	27.0864	25.163	25.3152	25.2391		PF00009;PF03143;PF03144	Elongation factor Tu C-terminal domain;Elongation factor Tu domain 2;Elongation factor Tu GTP binding domain
R. flavefaciens strain Y1	Ga0066885_10689;Ga0066885_106160	2	NaN	NaN	NaN	NaN	22.5316	22.5316	GH11-CBM22-GH10-DOC1-CBM22-CE1;GH11-CBM22-GH10-DOC1-GH11-CE4	PF00331;PF00457;PF01522;PF02018	Carbohydrate binding domain;Glycosyl hydrolase family 10;Glycosyl hydrolases family 11;Polysaccharide deacetylase
R. flavefaciens strain Y1	Ga0066885_10717	1	NaN	NaN	NaN	NaN	20.3726	20.3726		PF13535	ATP-grasp domain
R. flavefaciens strain Y1	Ga0066885_109127	1	NaN	24.289	24.289	NaN	NaN	NaN		PF00318	Ribosomal protein S2
R. flavefaciens strain Y1	Ga0066885_110119	1	NaN	NaN	NaN	NaN	28.3453	28.3453		PF07963	Prokaryotic N-terminal methylation motif
R. flavefaciens strain Y1	Ga0066885_11029;T497DRAFT_01101;T488DRAFT_02203;IE37DRAFT_01323	4	25.1169	26.1201	25.6185	22.7474	25.506	24.1267		PF00297	Ribosomal protein L3
R. flavefaciens strain Y1	Ga0066885_11041;T497DRAFT_01113;T488DRAFT_02191;IE37DRAFT_01335	4	24.3658	24.847	24.6064	24.2603	NaN	24.2603		PF00281;PF00673	ribosomal L5P family C-terminus;Ribosomal protein L5
R. flavefaciens strain Y1	Ga0066885_11326	1	NaN	NaN	NaN	NaN	24.9865	24.9865
R. flavefaciens strain Y1	Ga0066885_11661;T497DRAFT_01274	4	25.0498	NaN	25.0498	25.2409	26.6499	25.9454
R. flavefaciens strain Y1	Ga0066885_11723	1	NaN	23.7946	23.7946	NaN	23.2569	23.2569	DOC1
R. flavefaciens strain Y1	Ga0066885_1219;UBA1210_contig_28344_11;UBA1190_contig_9211_12;T488DRAFT_01453;IE37DRAFT_01019	11	22.142	NaN	22.142	NaN	NaN	NaN		PF00408;PF02878;PF02879;PF02880	Phosphoglucomutase/phosphomannomutase, alpha/beta/alpha domain I;Phosphoglucomutase/phosphomannomutase, alpha/beta/alpha domain II;Phosphoglucomutase/phosphomannomutase, alpha/beta/alpha domain III;Phosphoglucomutase/phosphomannomutase, C-terminal domain
Butyrivibrio fibrisolvens strain AR40	Ga0070254_101153	1	NaN	NaN	NaN	NaN	19.9834	19.9834		PF02603;PF07475	HPr Serine kinase C-terminal domain;HPr Serine kinase N terminus
Butyrivibrio fibrisolvens strain AR40	Ga0070254_101160	1	22.2261	NaN	22.2261	NaN	NaN	NaN		PF00160	Cyclophilin type peptidyl-prolyl cis-trans isomerase/CLD
Butyrivibrio fibrisolvens strain AR40	Ga0070254_101196	1	NaN	NaN	NaN	27.6172	28.7005	28.1588		PF00006;PF02874	ATP synthase alpha/beta family, beta-barrel domain;ATP synthase alpha/beta family, nucleotide-binding domain
Butyrivibrio fibrisolvens strain AR40	Ga0070254_10120	1	27.5399	26.0562	26.798	24.5572	25.6875	25.1224		PF01116	Fructose-bisphosphate aldolase class-II
Butyrivibrio fibrisolvens strain AR40	Ga0070254_102176	1	NaN	NaN	NaN	NaN	25.9202	25.9202		PF00465	Iron-containing alcohol dehydrogenase
Butyrivibrio fibrisolvens strain AR40	Ga0070254_103155	1	25.9786	25.8693	25.9239	26.2084	25.9693	26.0888		PF00121	Triosephosphate isomerase
Butyrivibrio fibrisolvens strain AR40	Ga0070254_103156	1	26.1838	NaN	26.1838	25.2896	25.2714	25.2805		PF00162	Phosphoglycerate kinase
Butyrivibrio fibrisolvens strain AR40	Ga0070254_103157	1	29.0093	27.4459	28.2276	29.5698	29.4252	29.4975		PF00044;PF02800	Glyceraldehyde 3-phosphate dehydrogenase, C-terminal domain;Glyceraldehyde 3-phosphate dehydrogenase, NAD binding domain
Butyrivibrio fibrisolvens strain AR40	Ga0070254_103171	1	NaN	NaN	NaN	NaN	20.5081	20.5081		PF00294	pfkB family carbohydrate kinase
Butyrivibrio fibrisolvens strain AR40	Ga0070254_103176	1	26.9576	27.2916	27.1246	28.2248	26.8335	27.5292		PF00208;PF02812	Glu/Leu/Phe/Val dehydrogenase, dimerisation domain;Glutamate/Leucine/Phenylalanine/Valine dehydrogenase
Butyrivibrio fibrisolvens strain AR40	Ga0070254_104114	2	26.9102	26.3634	26.6368	27.2243	27.8205	27.5224		PF00118	TCP-1/cpn60 chaperonin family
Butyrivibrio fibrisolvens strain AR40	Ga0070254_104121;APb_HiSeq_02503500	2	NaN	NaN	NaN	NaN	23.1325	23.1325		PF02824;PF04607;PF13291;PF13328	ACT domain;HD domain;Region found in RelA / SpoT proteins;TGS domain
Butyrivibrio fibrisolvens strain AR40	Ga0070254_104158	1	NaN	NaN	NaN	NaN	21.891	21.891		PF00460;PF06429	Flagella basal body rod protein;Flagellar basal body rod FlgEFG protein C-terminal
Butyrivibrio fibrisolvens strain AR40	Ga0070254_10442	1	24.2162	NaN	24.2162	NaN	NaN	NaN		PF00669;PF00700	Bacterial flagellin C-terminal helical region;Bacterial flagellin N-terminal helical region
Butyrivibrio fibrisolvens strain AR40	Ga0070254_10545;APb_HiSeq_20827600	2	NaN	NaN	NaN	21.9777	NaN	21.9777		PF13556	PucR C-terminal helix-turn-helix domain
Butyrivibrio fibrisolvens strain AR40	Ga0070254_10560	1	NaN	NaN	NaN	NaN	22.0754	22.0754		PF00381	PTS HPr component phosphorylation site
Butyrivibrio fibrisolvens strain AR40	Ga0070254_10569	1	24.5397	24.5645	24.5521	23.0477	23.3779	23.2128		PF00012	Hsp70 protein
Butyrivibrio fibrisolvens strain AR40	Ga0070254_106124	2	NaN	23.8513	23.8513	23.2539	24.8911	24.0725		PF16654	Diaminopimelic acid dehydrogenase C-terminal domain
Butyrivibrio fibrisolvens strain AR40	Ga0070254_106141	1	NaN	NaN	NaN	21.56	NaN	21.56		PF00133;PF08264;PF10458	Anticodon-binding domain of tRNA;tRNA synthetases class I (I, L, M and V);Valyl tRNA synthetase tRNA binding arm
Butyrivibrio fibrisolvens strain AR40	Ga0070254_10684	1	NaN	NaN	NaN	NaN	20.9955	20.9955		PF01071;PF02843;PF02844	Phosphoribosylglycinamide synthetase, ATP-grasp (A) domain;Phosphoribosylglycinamide synthetase, C domain;Phosphoribosylglycinamide synthetase, N domain
Butyrivibrio fibrisolvens strain AR40	Ga0070254_107127	3	29.6294	29.0441	29.3368	29.1248	29.7225	29.4236		PF01558;PF01855;PF02775;PF10371;PF12838;PF17147	4Fe-4S dicluster domain;Domain of unknown function;Pyruvate ferredoxin/flavodoxin oxidoreductase;Pyruvate flavodoxin/ferredoxin oxidoreductase, thiamine diP-bdg;Pyruvate:ferredoxin oxidoreductase core domain II;Thiamine pyrophosphate enzyme, C-terminal TPP binding domain
Butyrivibrio fibrisolvens strain AR40	Ga0070254_10810;UBA1225_contig_69265_12	2	NaN	NaN	NaN	23.9577	24.8665	24.4121	GH94	PF06165;PF17167	Glycosyl hydrolase 36 superfamily, catalytic domain;Glycosyltransferase family 36
Butyrivibrio fibrisolvens strain AR40	Ga0070254_10827	1	NaN	NaN	NaN	23.5189	NaN	23.5189
Butyrivibrio fibrisolvens strain AR40	Ga0070254_10923	1	27.8719	27.8327	27.8523	27.6356	28.6748	28.1552		PF13416	Bacterial extracellular solute-binding protein
Butyrivibrio fibrisolvens strain AR40	Ga0070254_10935	1	NaN	NaN	NaN	22.8458	NaN	22.8458		PF00005	ABC transporter
Butyrivibrio fibrisolvens strain AR40	Ga0070254_11012	1	28.4438	28.3695	28.4067	28.8856	28.9572	28.9214		PF01293	Phosphoenolpyruvate carboxykinase
Butyrivibrio fibrisolvens strain AR40	Ga0070254_11047;APb_HiSeq_15047070	2	NaN	NaN	NaN	22.354	22.7651	22.5595		PF00185;PF02729	Aspartate/ornithine carbamoyltransferase, Asp/Orn binding domain;Aspartate/ornithine carbamoyltransferase, carbamoyl-P binding domain
Butyrivibrio fibrisolvens strain AR40	Ga0070254_11076	1	27.5866	26.8827	27.2347	27.213	27.8638	27.5384		PF00005;PF03459	ABC transporter;TOBE domain
Butyrivibrio fibrisolvens strain AR40	Ga0070254_11116	1	NaN	NaN	NaN	NaN	23.6179	23.6179		PF00107;PF08240	Alcohol dehydrogenase GroES-like domain;Zinc-binding dehydrogenase
Butyrivibrio fibrisolvens strain AR40	Ga0070254_11221;APb_HiSeq_18971690	2	NaN	22.1026	22.1026	NaN	NaN	NaN		PF02129	X-Pro dipeptidyl-peptidase (S15 family)
Butyrivibrio fibrisolvens strain AR40	Ga0070254_11494	1	NaN	NaN	NaN	NaN	21.6055	21.6055		PF13416	Bacterial extracellular solute-binding protein
Butyrivibrio fibrisolvens strain AR40	Ga0070254_11616	1	NaN	NaN	NaN	24.4856	NaN	24.4856		PF00669;PF00700	Bacterial flagellin C-terminal helical region;Bacterial flagellin N-terminal helical region
Butyrivibrio fibrisolvens strain AR40	Ga0070254_11690	1	23.8645	NaN	23.8645	23.026	NaN	23.026		PF00108;PF02803	Thiolase, C-terminal domain;Thiolase, N-terminal domain
Butyrivibrio fibrisolvens strain AR40	Ga0070254_11691	1	26.588	26.83	26.709	27.0654	27.4476	27.2565		PF00378	Enoyl-CoA hydratase/isomerase
Butyrivibrio fibrisolvens strain AR40	Ga0070254_11692	1	26.1985	NaN	26.1985	24.5633	25.1401	24.8517		PF00725;PF02737	3-hydroxyacyl-CoA dehydrogenase, C-terminal domain;3-hydroxyacyl-CoA dehydrogenase, NAD binding domain
Butyrivibrio fibrisolvens strain AR40	Ga0070254_11693	1	27.1381	28.4953	27.8167	28.3688	28.7235	28.5462		PF00441;PF02770;PF02771	Acyl-CoA dehydrogenase, C-terminal domain;Acyl-CoA dehydrogenase, middle domain;Acyl-CoA dehydrogenase, N-terminal domain
Butyrivibrio fibrisolvens strain AR40	Ga0070254_11714	1	NaN	21.7573	21.7573	NaN	NaN	NaN		PF00496	Bacterial extracellular solute-binding proteins, family 5 Middle
Butyrivibrio fibrisolvens strain AR40	Ga0070254_11728	1	26.4564	25.7368	26.0966	26.3608	25.9088	26.1348		PF00342	Phosphoglucose isomerase
Butyrivibrio fibrisolvens strain AR40	Ga0070254_11929;UBA1233_contig_42917_24	2	24.3231	23.9087	24.1159	23.1993	23.0454	23.1224		PF01053	Cys/Met metabolism PLP-dependent enzyme
Butyrivibrio fibrisolvens strain AR40	Ga0070254_12011;UBA1231_contig_110403_6;APb_HiSeq_03305620;UBA1202_contig_285_96;UBA1234_contig_25982_14	6	NaN	NaN	NaN	21.5589	NaN	21.5589		PF14057	GGGtGRT protein
Butyrivibrio fibrisolvens strain AR40	Ga0070254_12012	1	NaN	NaN	NaN	NaN	24.0552	24.0552
Butyrivibrio fibrisolvens strain AR40	Ga0070254_12035;UBA1191_contig_101579_14	2	NaN	NaN	NaN	20.9646	NaN	20.9646		PF00920	Dehydratase family
Butyrivibrio fibrisolvens strain AR40	Ga0070254_12111	1	NaN	NaN	NaN	NaN	19.5606	19.5606		PF02515	CoA-transferase family III
Butyrivibrio fibrisolvens strain AR40	Ga0070254_12154	1	NaN	NaN	NaN	NaN	20.3094	20.3094		PF00155	Aminotransferase class I and II
Butyrivibrio fibrisolvens strain AR40	Ga0070254_12432	1	21.7432	NaN	21.7432	23.9023	NaN	23.9023		PF13407	Periplasmic binding protein domain
Butyrivibrio fibrisolvens strain AR40	Ga0070254_12537	1	NaN	23.9394	23.9394	NaN	NaN	NaN		PF00108;PF02803	Thiolase, C-terminal domain;Thiolase, N-terminal domain
Butyrivibrio fibrisolvens strain AR40	Ga0070254_12666;APb_HiSeq_25683430	2	NaN	NaN	NaN	26.4547	NaN	26.4547		PF00701	Dihydrodipicolinate synthetase family
Butyrivibrio fibrisolvens strain AR40	Ga0070254_12669;APb_HiSeq_25683400	2	25.0312	NaN	25.0312	27.4533	27.2033	27.3283		PF00313	'Cold-shock' DNA-binding domain
Butyrivibrio fibrisolvens strain AR40	Ga0070254_12850	1	NaN	NaN	NaN	25.4809	NaN	25.4809		PF00294	pfkB family carbohydrate kinase
Butyrivibrio fibrisolvens strain AR40	Ga0070254_12933	1	28.4435	28.2788	28.3612	26.8757	28.5395	27.7076		PF00391;PF01326;PF02896	PEP-utilising enzyme, mobile domain;PEP-utilising enzyme, TIM barrel domain;Pyruvate phosphate dikinase, PEP/pyruvate binding domain
Butyrivibrio fibrisolvens strain AR40	Ga0070254_13016	3	NaN	NaN	NaN	26.7222	NaN	26.7222		PF00687	Ribosomal protein L1p/L10e family
Butyrivibrio fibrisolvens strain AR40	Ga0070254_13020;AN_HiSeq_06132670	2	24.5117	24.6664	24.5891	23.7142	24.1861	23.9501		PF00562;PF04560;PF04561;PF04563;PF04565;PF10385	RNA polymerase beta subunit;RNA polymerase beta subunit external 1 domain;RNA polymerase Rpb2, domain 2;RNA polymerase Rpb2, domain 3;RNA polymerase Rpb2, domain 6;RNA polymerase Rpb2, domain 7
Butyrivibrio fibrisolvens strain AR40	Ga0070254_13021	2	27.0811	25.5429	26.312	26.2312	26.5484	26.3898		PF00623;PF04983;PF04997;PF04998;PF05000	RNA polymerase Rpb1, domain 1;RNA polymerase Rpb1, domain 2;RNA polymerase Rpb1, domain 3;RNA polymerase Rpb1, domain 4;RNA polymerase Rpb1, domain 5
Butyrivibrio fibrisolvens strain AR40	Ga0070254_13022	1	NaN	NaN	NaN	NaN	25.9151	25.9151		PF00164	Ribosomal protein S12/S23
Butyrivibrio fibrisolvens strain AR40	Ga0070254_13024	1	26.2862	26.9486	26.6174	27.1355	28.1539	27.6447		PF00009;PF00679;PF03144;PF03764;PF14492	Elongation factor G C-terminus;Elongation Factor G, domain II;Elongation factor G, domain IV;Elongation factor Tu domain 2;Elongation factor Tu GTP binding domain
Butyrivibrio fibrisolvens strain AR40	Ga0070254_13025	1	27.7911	29.1081	28.4496	28.782	29.8678	29.3249		PF00009;PF03143;PF03144	Elongation factor Tu C-terminal domain;Elongation factor Tu domain 2;Elongation factor Tu GTP binding domain
Butyrivibrio fibrisolvens strain AR40	Ga0070254_13028	1	NaN	NaN	NaN	24.8036	NaN	24.8036		PF00338	Ribosomal protein S10p/S20e
Butyrivibrio fibrisolvens strain AR40	Ga0070254_13042	1	NaN	NaN	NaN	NaN	26.3716	26.3716		PF00253	Ribosomal protein S14p/S29e
Butyrivibrio fibrisolvens strain AR40	Ga0070254_13043	1	NaN	NaN	NaN	24.125	NaN	24.125		PF00410	Ribosomal protein S8
Butyrivibrio fibrisolvens strain AR40	Ga0070254_13046	1	23.586	NaN	23.586	26.4627	27.2385	26.8506		PF00333;PF03719	Ribosomal protein S5, C-terminal domain;Ribosomal protein S5, N-terminal domain
Butyrivibrio fibrisolvens strain AR40	Ga0070254_13055	1	NaN	NaN	NaN	25.9807	NaN	25.9807		PF00411	Ribosomal protein S11
Butyrivibrio fibrisolvens strain AR40	Ga0070254_13057	1	NaN	NaN	NaN	24.137	NaN	24.137		PF01000;PF01193;PF03118	Bacterial RNA polymerase, alpha chain C terminal domain;RNA polymerase Rpb3/Rpb11 dimerisation domain;RNA polymerase Rpb3/RpoA insert domain
Butyrivibrio fibrisolvens strain AR40	Ga0070254_13065	1	21.0718	NaN	21.0718	NaN	NaN	NaN		PF00380	Ribosomal protein S9/S16
Butyrivibrio fibrisolvens strain AR40	Ga0070254_1308	1	NaN	NaN	NaN	19.9471	20.0886	20.0178		PF00871	Acetokinase family
Butyrivibrio fibrisolvens strain AR40	Ga0070254_1599;UBA1225_contig_58171_9;UBA1225_contig_5668_32;UBA1225_contig_5668_27;APb_HiSeq_03306150;UBA1225_contig_98415_2;UBA1240_contig_529662_3;APb_HiSeq_05784830;UBA1240_contig_219309_2;UBA1241_contig_87865_4;AMa_HiSeq_16081090;UBA1240_contig_7530_38;AMa_HiSeq_18327760;UBA1233_contig_3965_46;UBA1249_contig_71306_4;UBA1233_contig_6521_57;AMa_HiSeq_16078330;UBA1233_contig_43571_49;AMa_HiSeq_…	21	NaN	NaN	NaN	27.0535	NaN	27.0535		PF00015;PF00672;PF02743;PF17202	Cache domain;HAMP domain;Methyl-accepting chemotaxis protein (MCP) signalling domain;Single cache domain 3
Bacillus licheniformis strain VTM3R78	Ga0070258_101221	1	23.0507	NaN	23.0507	NaN	NaN	NaN		PF00575;PF08529;PF13184	NusA N-terminal domain;NusA-like KH domain;S1 RNA binding domain
Bacillus licheniformis strain VTM3R78	Ga0070258_101253	1	22.6686	NaN	22.6686	NaN	NaN	NaN		PF00154	recA bacterial DNA recombination protein
Bacillus licheniformis strain VTM3R78	Ga0070258_101467	1	NaN	NaN	NaN	24.4139	NaN	24.4139		PF01228;PF02901	Glycine radical;Pyruvate formate lyase-like
Bacillus licheniformis strain VTM3R78	Ga0070258_102401	1	23.4125	NaN	23.4125	23.3382	23.8428	23.5905		PF00113;PF03952	Enolase, C-terminal TIM barrel domain;Enolase, N-terminal domain
Bacillus licheniformis strain VTM3R78	Ga0070258_102516	1	NaN	25.8151	25.8151	27.104	27.5225	27.3133		PF00669;PF00700	Bacterial flagellin C-terminal helical region;Bacterial flagellin N-terminal helical region
Bacillus licheniformis strain VTM3R78	Ga0070258_103287	1	NaN	25.3631	25.3631	NaN	NaN	NaN		PF01063	Amino-transferase class IV
Bacillus licheniformis strain VTM3R78	Ga0070258_10614	1	NaN	30.6716	30.6716	NaN	NaN	NaN		PF13561	Enoyl-(Acyl carrier protein) reductase
Bacillus licheniformis strain VTM3R78	Ga0070258_11263;UBA1201_contig_39767_45	2	NaN	NaN	NaN	NaN	25.5867	25.5867		PF00923	Transaldolase/Fructose-6-phosphate aldolase
Bacillus licheniformis strain VTM3R78	Ga0070258_11530	1	21.1291	NaN	21.1291	NaN	NaN	NaN		PF00623;PF04983;PF04997;PF04998;PF05000	RNA polymerase Rpb1, domain 1;RNA polymerase Rpb1, domain 2;RNA polymerase Rpb1, domain 3;RNA polymerase Rpb1, domain 4;RNA polymerase Rpb1, domain 5
Bacillus licheniformis strain VTM3R78	Ga0070258_11533	1	NaN	NaN	NaN	23.0968	NaN	23.0968		PF00177	Ribosomal protein S7p/S5e
Bacillus licheniformis strain VTM3R78	Ga0070258_11535	3	28.3379	29.522	28.9299	26.268	27.6746	26.9713		PF00009;PF03143;PF03144	Elongation factor Tu C-terminal domain;Elongation factor Tu domain 2;Elongation factor Tu GTP binding domain
Bacillus licheniformis strain VTM3R78	Ga0070258_12117;UBA1227_contig_105092_86;UBA1246_contig_223735_10;UBA1207_contig_16606_12	4	NaN	25.1252	25.1252	NaN	NaN	NaN		PF01000;PF01193;PF03118	Bacterial RNA polymerase, alpha chain C terminal domain;RNA polymerase Rpb3/Rpb11 dimerisation domain;RNA polymerase Rpb3/RpoA insert domain
Prevotella ruminicola strain BPI-162	Ga0070636_101113	1	25.2639	NaN	25.2639	NaN	24.5829	24.5829		PF02550;PF13336	Acetyl-CoA hydrolase/transferase C-terminal domain;Acetyl-CoA hydrolase/transferase N-terminal domain
Prevotella ruminicola strain BPI-162	Ga0070636_101125;Ga0104364_105157;T496DRAFT_00899;Ga0104360_1024	4	22.3472	23.4047	22.8759	26.22	23.8323	25.0261	GH97	PF10566;PF14508;PF14509	Glycoside hydrolase 97;Glycosyl-hydrolase 97 C-terminal, oligomerisation;Glycosyl-hydrolase 97 N-terminal
Prevotella ruminicola strain BPI-162	Ga0070636_101141	1	26.3243	24.0882	25.2062	NaN	NaN	NaN		PF07715;PF13715	CarboxypepD_reg-like domain;TonB-dependent Receptor Plug Domain
Prevotella ruminicola strain BPI-162	Ga0070636_101164	1	24.5646	NaN	24.5646	NaN	NaN	NaN		PF00593;PF07715;PF13715	CarboxypepD_reg-like domain;TonB dependent receptor;TonB-dependent Receptor Plug Domain
Prevotella ruminicola strain BPI-162	Ga0070636_101169	3	28.5458	27.7572	28.1515	28.7509	29.4358	29.0934		PF00593;PF07715;PF13715	CarboxypepD_reg-like domain;TonB dependent receptor;TonB-dependent Receptor Plug Domain
Prevotella ruminicola strain BPI-162	Ga0070636_101179;Ga0104360_10440	5	24.5769	24.7241	24.6505	23.8228	24.6158	24.2193	CE1	PF00756;PF02922	Carbohydrate-binding module 48 (Isoamylase N-terminal domain);Putative esterase
Prevotella ruminicola strain BPI-162	Ga0070636_101194	1	24.4791	24.1028	24.2909	24.5131	23.5785	24.0458		PF00593;PF07715;PF13715	CarboxypepD_reg-like domain;TonB dependent receptor;TonB-dependent Receptor Plug Domain
Prevotella ruminicola strain BPI-162	Ga0070636_101202	1	NaN	20.4213	20.4213	NaN	NaN	NaN	GH43	PF04616	Glycosyl hydrolases family 43
Prevotella ruminicola strain BPI-162	Ga0070636_101206	1	25.9348	25.369	25.6519	21.5379	24.8395	23.1887		PF00593;PF07715;PF13715	CarboxypepD_reg-like domain;TonB dependent receptor;TonB-dependent Receptor Plug Domain
Prevotella ruminicola strain BPI-162	Ga0070636_101212;T496DRAFT_00486;Ga0104360_10466	5	24.6768	26.0525	25.3646	23.2469	24.2383	23.7426		PF02769;PF13507	AIR synthase related protein, C-terminal domain;CobB/CobQ-like glutamine amidotransferase domain
Prevotella ruminicola strain BPI-162	Ga0070636_101224	1	NaN	21.7346	21.7346	NaN	NaN	NaN		PF07670	Nucleoside recognition
Prevotella ruminicola strain BPI-162	Ga0070636_101237	1	NaN	21.3907	21.3907	NaN	NaN	NaN		PF00889	Elongation factor TS
Prevotella ruminicola strain BPI-162	Ga0070636_101241;T496DRAFT_01039;Ga0104360_10479	8	27.1088	27.1155	27.1122	24.4932	25.1066	24.7999		PF00013;PF00575;PF01138;PF03725;PF03726	3' exoribonuclease family, domain 1;3' exoribonuclease family, domain 2;KH domain;Polyribonucleotide nucleotidyltransferase, RNA binding domain;S1 RNA binding domain
Prevotella ruminicola strain BPI-162	Ga0070636_101281;Ga0104360_110108	2	24.6953	24.835	24.7651	23.6649	24.0438	23.8544	GH3	PF00933;PF01915;PF14310	Fibronectin type III-like domain;Glycosyl hydrolase family 3 C-terminal domain;Glycosyl hydrolase family 3 N terminal domain
Prevotella ruminicola strain BPI-162	Ga0070636_101302	1	NaN	22.6431	22.6431	NaN	NaN	NaN		PF01431;PF05649	Peptidase family M13
Prevotella ruminicola strain BPI-162	Ga0070636_101350	1	25.5903	25.2921	25.4412	23.9468	23.9689	23.9578		PF02952	L-fucose isomerase, C-terminal domain
Prevotella ruminicola strain BPI-162	Ga0070636_101434;Ga0104360_12237	2	NaN	NaN	NaN	NaN	22.3205	22.3205		PF07980;PF14322	Starch-binding associating with outer membrane;SusD family
Prevotella ruminicola strain BPI-162	Ga0070636_101446;Ga0104360_12138;T496DRAFT_00313	3	25.8564	26.7907	26.3236	25.0417	25.3796	25.2107		PF00890;PF02910	FAD binding domain;Fumarate reductase flavoprotein C-term
Prevotella ruminicola strain BPI-162	Ga0070636_101487;T496DRAFT_00929;UBA1229_contig_6600_104;UBA1192_contig_9912_5	4	NaN	NaN	NaN	NaN	25.2851	25.2851		PF00156	Phosphoribosyl transferase domain
Prevotella ruminicola strain BPI-162	Ga0070636_101507;Ga0104360_12116	2	NaN	NaN	NaN	NaN	23.428	23.428		PF01458	Uncharacterized protein family (UPF0051)
Prevotella ruminicola strain BPI-162	Ga0070636_101519	1	26.3468	24.0813	25.2141	NaN	NaN	NaN		PF01676;PF06415	BPG-independent PGAM N-terminus (iPGM_N);Metalloenzyme superfamily
Prevotella ruminicola strain BPI-162	Ga0070636_101573	1	22.5435	NaN	22.5435	NaN	NaN	NaN		PF00216	Bacterial DNA-binding protein
Prevotella ruminicola strain BPI-162	Ga0070636_101574;UBA1189_contig_9945_45	8	26.6359	26.4851	26.5605	25.6406	26.4581	26.0493		PF13561	Enoyl-(Acyl carrier protein) reductase
Prevotella ruminicola strain BPI-162	Ga0070636_101576;Ga0104360_10688	2	NaN	21.5625	21.5625	NaN	NaN	NaN		PF00579	tRNA synthetases class I (W and Y)
Prevotella ruminicola strain BPI-162	Ga0070636_101590	1	NaN	24.1231	24.1231	22.8735	22.3105	22.592		PF03938	Outer membrane protein (OmpH-like)
Prevotella ruminicola strain BPI-162	Ga0070636_101596	1	25.8834	28.0719	26.9776	26.1628	26.3705	26.2667		PF01293	Phosphoenolpyruvate carboxykinase
Prevotella ruminicola strain BPI-162	Ga0070636_101614;Ga0104360_10613;T496DRAFT_02415	3	25.6283	25.7451	25.6867	23.8505	22.1659	23.0082		PF02775	Thiamine pyrophosphate enzyme, C-terminal TPP binding domain
Prevotella ruminicola strain BPI-162	Ga0070636_101623	1	25.2184	26.3766	25.7975	23.8496	24.4732	24.1614		PF00871	Acetokinase family
Prevotella ruminicola strain BPI-162	Ga0070636_101647	1	NaN	NaN	NaN	NaN	22.5959	22.5959		PF00593;PF07715;PF13715	CarboxypepD_reg-like domain;TonB dependent receptor;TonB-dependent Receptor Plug Domain
Prevotella ruminicola strain BPI-162	Ga0070636_10181	1	NaN	NaN	NaN	NaN	19.6807	19.6807		PF00291	Pyridoxal-phosphate dependent enzyme
Prevotella ruminicola strain BPI-162	Ga0070636_102106;Ga0104360_11578	2	23.9882	23.75	23.8691	21.6323	NaN	21.6323		PF04295;PF08666	D-galactarate dehydratase / Altronate hydrolase, C terminus;SAF domain
Prevotella ruminicola strain BPI-162	Ga0070636_102165	2	22.0654	NaN	22.0654	NaN	NaN	NaN		PF00709	Adenylosuccinate synthetase
Prevotella ruminicola strain BPI-162	Ga0070636_102182;Ga0104360_12347;Ga0104364_101317;T496DRAFT_01291	4	23.6851	24.5292	24.1071	NaN	NaN	NaN		PF00291;PF14821	Pyridoxal-phosphate dependent enzyme;Threonine synthase N terminus
Prevotella ruminicola strain BPI-162	Ga0070636_10219;Ga0104360_12633	2	29.0457	29.2951	29.1704	27.3376	28.2085	27.773		PF00365	Phosphofructokinase
Prevotella ruminicola strain BPI-162	Ga0070636_102194	1	NaN	NaN	NaN	24.7849	NaN	24.7849
Prevotella ruminicola strain BPI-162	Ga0070636_102195;Ga0104360_111128	4	26.9278	27.0331	26.9804	25.1293	25.3805	25.2549		PF02142;PF02786;PF02787	Carbamoyl-phosphate synthase L chain, ATP binding domain;Carbamoyl-phosphate synthetase large chain, oligomerisation domain;MGS-like domain
Prevotella ruminicola strain BPI-162	Ga0070636_102199	1	NaN	23.9522	23.9522	NaN	21.632	21.632		PF06245	Protein of unknown function (DUF1015)
Prevotella ruminicola strain BPI-162	Ga0070636_102201;T496DRAFT_01618	2	26.5749	27.3901	26.9825	25.9792	26.8664	26.4228		PF00389;PF02826	D-isomer specific 2-hydroxyacid dehydrogenase, catalytic domain;D-isomer specific 2-hydroxyacid dehydrogenase, NAD binding domain
Prevotella ruminicola strain BPI-162	Ga0070636_102202	2	27.0467	26.9196	26.9831	25.7279	26.0375	25.8827		PF00266	Aminotransferase class-V
Prevotella ruminicola strain BPI-162	Ga0070636_102222;Ga0104360_13024;T496DRAFT_01464;Ga0104364_104134	17	23.4777	24.4938	23.9857	NaN	NaN	NaN		PF00133;PF08264	Anticodon-binding domain of tRNA;tRNA synthetases class I (I, L, M and V)
Prevotella ruminicola strain BPI-162	Ga0070636_102224;Ga0104360_13022	2	28.5017	28.3559	28.4288	26.4315	26.5578	26.4946		PF00408;PF02878;PF02879;PF02880	Phosphoglucomutase/phosphomannomutase, alpha/beta/alpha domain I;Phosphoglucomutase/phosphomannomutase, alpha/beta/alpha domain II;Phosphoglucomutase/phosphomannomutase, alpha/beta/alpha domain III;Phosphoglucomutase/phosphomannomutase, C-terminal domain
Prevotella ruminicola strain BPI-162	Ga0070636_102290	1	NaN	24.0038	24.0038	NaN	NaN	NaN
Prevotella ruminicola strain BPI-162	Ga0070636_102302	1	NaN	NaN	NaN	21.4159	NaN	21.4159		PF00593;PF07715;PF13715	CarboxypepD_reg-like domain;TonB dependent receptor;TonB-dependent Receptor Plug Domain
Prevotella ruminicola strain BPI-162	Ga0070636_102369	1	26.5652	27.3375	26.9513	26.0397	27.2159	26.6278		PF00208;PF02812	Glu/Leu/Phe/Val dehydrogenase, dimerisation domain;Glutamate/Leucine/Phenylalanine/Valine dehydrogenase
Prevotella ruminicola strain BPI-162	Ga0070636_102387	1	22.651	24.6827	23.6668	NaN	NaN	NaN		PF00364	Biotin-requiring enzyme
Prevotella ruminicola strain BPI-162	Ga0070636_102390	3	25.5404	25.6529	25.5967	NaN	23.8246	23.8246		PF01558;PF01855;PF02775;PF10371;PF13484;PF17147	4Fe-4S double cluster binding domain;Domain of unknown function;Pyruvate ferredoxin/flavodoxin oxidoreductase;Pyruvate flavodoxin/ferredoxin oxidoreductase, thiamine diP-bdg;Pyruvate:ferredoxin oxidoreductase core domain II;Thiamine pyrophosphate enzyme, C-terminal TPP binding domain
Prevotella ruminicola strain BPI-162	Ga0070636_10241	1	23.6825	NaN	23.6825	NaN	NaN	NaN		PF13181	Tetratricopeptide repeat
Prevotella ruminicola strain BPI-162	Ga0070636_102415;T496DRAFT_01523;Ga0104360_12027	6	23.0483	24.2429	23.6456	NaN	NaN	NaN		PF00111;PF00175;PF00970	2Fe-2S iron-sulfur cluster binding domain;Oxidoreductase FAD-binding domain;Oxidoreductase NAD-binding domain
Prevotella ruminicola strain BPI-162	Ga0070636_102427	1	NaN	24.8833	24.8833	NaN	NaN	NaN		PF13437;PF13533	Biotin-lipoyl like;HlyD family secretion protein
Prevotella ruminicola strain BPI-162	Ga0070636_102473;Ga0104360_12048	2	NaN	NaN	NaN	NaN	20.3925	20.3925		PF04074	Domain of unknown function (DUF386)
Prevotella ruminicola strain BPI-162	Ga0070636_10259;T496DRAFT_01911;Ga0104360_11131	3	24.3629	NaN	24.3629	NaN	NaN	NaN
Prevotella ruminicola strain BPI-162	Ga0070636_10267	1	NaN	24.2765	24.2765	24.0167	23.3227	23.6697		PF00712;PF02767;PF02768	DNA polymerase III beta subunit, central domain;DNA polymerase III beta subunit, C-terminal domain;DNA polymerase III beta subunit, N-terminal domain
Prevotella ruminicola strain BPI-162	Ga0070636_10275	4	NaN	24.5196	24.5196	NaN	21.4087	21.4087		PF16363	GDP-mannose 4,6 dehydratase
Prevotella ruminicola strain BPI-162	Ga0070636_103122	1	NaN	NaN	NaN	NaN	19.2028	19.2028		PF01546	Peptidase family M20/M25/M40
Prevotella ruminicola strain BPI-162	Ga0070636_103136	2	30.0909	29.7825	29.9367	27.5425	27.7565	27.6495		PF00391;PF01326;PF02896	PEP-utilising enzyme, mobile domain;PEP-utilising enzyme, TIM barrel domain;Pyruvate phosphate dikinase, PEP/pyruvate binding domain
Prevotella ruminicola strain BPI-162	Ga0070636_103172	2	25.5523	26.2314	25.8918	25.362	24.8599	25.111		PF06134	L-rhamnose isomerase (RhaA)
Prevotella ruminicola strain BPI-162	Ga0070636_103174	1	NaN	16.1969	16.1969	NaN	NaN	NaN		PF00596	Class II Aldolase and Adducin N-terminal domain
Prevotella ruminicola strain BPI-162	Ga0070636_103201;Ga0104360_105111;T496DRAFT_01257	3	23.3177	25.6047	24.4612	24.0136	24.1253	24.0695		PF10771	Winged helix-turn-helix domain (DUF2582)
Prevotella ruminicola strain BPI-162	Ga0070636_10323;Ga0104360_1323	2	24.8561	24.3386	24.5973	21.3422	22.8552	22.0987	GH57	PF03065	Glycosyl hydrolase family 57
Prevotella ruminicola strain BPI-162	Ga0070636_103261;Ga0104360_12529	2	24.0793	25.3782	24.7287	24.7528	23.6854	24.2191		PF00370;PF02782	FGGY family of carbohydrate kinases, C-terminal domain;FGGY family of carbohydrate kinases, N-terminal domain
Prevotella ruminicola strain BPI-162	Ga0070636_103267;Ga0104360_12523	2	NaN	NaN	NaN	NaN	23.0834	23.0834		PF00749;PF03950	tRNA synthetases class I (E and Q), anti-codon binding domain;tRNA synthetases class I (E and Q), catalytic domain
Prevotella ruminicola strain BPI-162	Ga0070636_103277	5	NaN	20.5684	20.5684	NaN	NaN	NaN		PF02614	Glucuronate isomerase
Prevotella ruminicola strain BPI-162	Ga0070636_103290;UBA1256_contig_249120_2;UBA1187_contig_25504_112;T496DRAFT_00809;Ga0104360_12083	5	NaN	24.1435	24.1435	NaN	NaN	NaN		PF00291	Pyridoxal-phosphate dependent enzyme
Prevotella ruminicola strain BPI-162	Ga0070636_10348	1	29.7478	29.8636	29.8057	26.7448	27.4213	27.0831		PF00162	Phosphoglycerate kinase
Prevotella ruminicola strain BPI-162	Ga0070636_10396;UBA1199_contig_20762_6;UBA1232_contig_105631_28;T496DRAFT_01788;Ga0104360_11475;Ga0070636_10391;Ga0104364_101610	7	25.1355	24.8098	24.9726	23.2785	23.7349	23.5067		PF00593;PF07715;PF13715	CarboxypepD_reg-like domain;TonB dependent receptor;TonB-dependent Receptor Plug Domain
Prevotella ruminicola strain BPI-162	Ga0070636_104111	1	NaN	23.477	23.477	NaN	NaN	NaN		PF01053	Cys/Met metabolism PLP-dependent enzyme
Prevotella ruminicola strain BPI-162	Ga0070636_104122;UBA1189_contig_43325_7	2	NaN	NaN	NaN	23.4143	23.9296	23.6719		PF00416	Ribosomal protein S13/S18
Prevotella ruminicola strain BPI-162	Ga0070636_104131;T496DRAFT_00396;Ga0104360_108101	3	23.8807	24.4999	24.1903	NaN	NaN	NaN		PF00347	Ribosomal protein L6
Prevotella ruminicola strain BPI-162	Ga0070636_104154	1	28.362	28.8526	28.6073	25.822	26.2689	26.0455		PF00009;PF00679;PF03144;PF03764;PF14492	Elongation factor G C-terminus;Elongation Factor G, domain II;Elongation factor G, domain IV;Elongation factor Tu domain 2;Elongation factor Tu GTP binding domain
Prevotella ruminicola strain BPI-162	Ga0070636_104165	1	31.6937	32.5143	32.104	29.8003	29.9755	29.8879		PF00009;PF03143;PF03144	Elongation factor Tu C-terminal domain;Elongation factor Tu domain 2;Elongation factor Tu GTP binding domain
Prevotella ruminicola strain BPI-162	Ga0070636_10482	3	NaN	22.4958	22.4958	NaN	NaN	NaN		PF01116	Fructose-bisphosphate aldolase class-II
Prevotella ruminicola strain BPI-162	Ga0070636_105129	1	NaN	NaN	NaN	19.4004	NaN	19.4004		PF00639	PPIC-type PPIASE domain
Prevotella ruminicola strain BPI-162	Ga0070636_10514;Ga0104360_10119;T496DRAFT_00601	3	23.8962	23.9178	23.907	23.4285	23.3016	23.3651		PF00004;PF02861;PF07724;PF10431	AAA domain (Cdc48 subfamily);ATPase family associated with various cellular activities (AAA);Clp amino terminal domain, pathogenicity island component;C-terminal, D2-small domain, of ClpB protein
Prevotella ruminicola strain BPI-162	Ga0070636_105155;Ga0104360_12818;T496DRAFT_02017	3	NaN	23.5472	23.5472	NaN	NaN	NaN		PF00521	DNA gyrase/topoisomerase IV, subunit A
Prevotella ruminicola strain BPI-162	Ga0070636_105159	1	NaN	NaN	NaN	21.9353	NaN	21.9353
Prevotella ruminicola strain BPI-162	Ga0070636_10516	2	25.4185	22.5623	23.9904	22.8629	22.9324	22.8977		PF05681;PF05683	Fumarase C-terminus;Fumarate hydratase (Fumerase)
Prevotella ruminicola strain BPI-162	Ga0070636_105160	1	NaN	22.6188	22.6188	NaN	NaN	NaN		PF00691	OmpA family
Prevotella ruminicola strain BPI-162	Ga0070636_10517	1	NaN	NaN	NaN	NaN	24.2677	24.2677		PF00675;PF05193	Insulinase (Peptidase family M16);Peptidase M16 inactive domain
Prevotella ruminicola strain BPI-162	Ga0070636_10541	1	NaN	NaN	NaN	19.954	NaN	19.954		PF01041	DegT/DnrJ/EryC1/StrS aminotransferase family
Prevotella ruminicola strain BPI-162	Ga0070636_10570;Ga0104360_11388;UBA1179_contig_13773_2;T496DRAFT_01333;UBA1192_contig_55062_34	24	23.5842	23.5986	23.5914	22.5909	22.2273	22.4091		PF00154	recA bacterial DNA recombination protein
Prevotella ruminicola strain BPI-162	Ga0070636_10572	1	27.74	28.7911	28.2655	25.6028	26.5149	26.0589		PF00012	Hsp70 protein
Prevotella ruminicola strain BPI-162	Ga0070636_10581;Ga0104360_113102;Ga0104364_101726;UBA1250_contig_19141_4;T496DRAFT_00880	5	25.1474	26.0897	25.6185	NaN	23.3498	23.3498		PF00849;PF01479	RNA pseudouridylate synthase;S4 domain
Prevotella ruminicola strain BPI-162	Ga0070636_106114;T496DRAFT_01758	2	29.5183	29.4056	29.4619	28.7564	28.9652	28.8608		PF00121	Triosephosphate isomerase
Prevotella ruminicola strain BPI-162	Ga0070636_106128	1	NaN	21.2309	21.2309	NaN	NaN	NaN		PF00132;PF13720	Domain 2;Bacterial transferase hexapeptide (six repeats);Udp N-acetylglucosamine O-acyltransferase
Prevotella ruminicola strain BPI-162	Ga0070636_10613	1	NaN	NaN	NaN	17.3106	NaN	17.3106		PF07980;PF14322	Starch-binding associating with outer membrane;SusD family
Prevotella ruminicola strain BPI-162	Ga0070636_106132	1	24.2614	NaN	24.2614	NaN	NaN	NaN		PF00593;PF07715;PF13715	CarboxypepD_reg-like domain;TonB dependent receptor;TonB-dependent Receptor Plug Domain
Prevotella ruminicola strain BPI-162	Ga0070636_10614;Ga0104360_11216	2	NaN	NaN	NaN	NaN	21.8591	21.8591		PF00593;PF07715;PF13715	CarboxypepD_reg-like domain;TonB dependent receptor;TonB-dependent Receptor Plug Domain
Prevotella ruminicola strain BPI-162	Ga0070636_10625;Ga0104360_11890;UBA1237_contig_292246_2;UBA1192_contig_211_19	14	24.3781	23.3658	23.872	23.6062	24.2534	23.9298	GH3	PF00933;PF01915;PF07691;PF14310	Fibronectin type III-like domain;Glycosyl hydrolase family 3 C-terminal domain;Glycosyl hydrolase family 3 N terminal domain;PA14 domain
Prevotella ruminicola strain BPI-162	Ga0070636_10645	1	NaN	21.2441	21.2441	NaN	NaN	NaN
Prevotella ruminicola strain BPI-162	Ga0070636_10648	1	24.6576	24.7504	24.704	23.6944	NaN	23.6944		PF02472	Biopolymer transport protein ExbD/TolR
Prevotella ruminicola strain BPI-162	Ga0070636_10651;Ga0104360_11862	4	22.138	NaN	22.138	NaN	NaN	NaN		PF00155	Aminotransferase class I and II
Prevotella ruminicola strain BPI-162	Ga0070636_10685	2	NaN	NaN	NaN	NaN	24.3627	24.3627		PF00593;PF07715;PF13715	CarboxypepD_reg-like domain;TonB dependent receptor;TonB-dependent Receptor Plug Domain
Prevotella ruminicola strain BPI-162	Ga0070636_1085;Ga0104360_101105;UBA1214_contig_19599_59;Ga0066885_1117	4	NaN	NaN	NaN	20.454	NaN	20.454		PF16363	GDP-mannose 4,6 dehydratase
Prevotella ruminicola strain BPI-162	Ga0070636_10925	1	25.2595	26.1916	25.7255	24.6346	23.7392	24.1869		PF00009;PF00679;PF03144;PF03764;PF14492	Elongation factor G C-terminus;Elongation Factor G, domain II;Elongation factor G, domain IV;Elongation factor Tu domain 2;Elongation factor Tu GTP binding domain
Prevotella ruminicola strain BPI-162	Ga0070636_1094;Ga0104360_1175;T496DRAFT_02385	7	26.2456	26.9178	26.5817	25.3388	26.553	25.9459		PF00464	Serine hydroxymethyltransferase
Prevotella ruminicola strain BPI-162	Ga0070636_11027	1	NaN	NaN	NaN	22.6145	NaN	22.6145		PF00342	Phosphoglucose isomerase
Prevotella ruminicola strain BPI-162	Ga0070636_11118	1	NaN	24.7471	24.7471	NaN	NaN	NaN		PF07992;PF10418;PF14691	Dihydroprymidine dehydrogenase domain II, 4Fe-4S cluster;Iron-sulfur cluster binding domain of dihydroorotate dehydrogenase B;Pyridine nucleotide-disulphide oxidoreductase
Prevotella ruminicola strain BPI-162	Ga0070636_11132;Ga0104364_101418	2	30.0336	30.0978	30.0657	28.4698	28.4553	28.4625
Prevotella ruminicola strain BPI-162	Ga0070636_11148;T496DRAFT_01449	4	24.5392	25.5421	25.0406	24.5619	NaN	24.5619	GT35	PF00343;PF11897	Carbohydrate phosphorylase;Protein of unknown function (DUF3417)
Prevotella ruminicola strain BPI-162	Ga0070636_11217	1	NaN	NaN	NaN	23.2094	NaN	23.2094		PF00081;PF02777	Iron/manganese superoxide dismutases, alpha-hairpin domain;Iron/manganese superoxide dismutases, C-terminal domain
Prevotella ruminicola strain BPI-162	Ga0070636_11266	2	24.412	25.0193	24.7157	23.9355	23.8808	23.9082		PF00117;PF00958;PF02540	Glutamine amidotransferase class-I;GMP synthase C terminal domain;NAD synthase
Prevotella ruminicola strain BPI-162	Ga0070636_11268	1	27.7146	26.3709	27.0428	26.5265	26.3658	26.4461		PF00044;PF02800	Glyceraldehyde 3-phosphate dehydrogenase, C-terminal domain;Glyceraldehyde 3-phosphate dehydrogenase, NAD binding domain
Prevotella ruminicola strain BPI-162	Ga0070636_11325;UBA1237_contig_381852_3	2	NaN	22.2652	22.2652	NaN	NaN	NaN		PF00691	OmpA family
Prevotella ruminicola strain BPI-162	Ga0070636_11425	3	26.8926	26.0031	26.4478	24.9893	25.8042	25.3967		PF02610;PF11762	L-arabinose isomerase;L-arabinose isomerase C-terminal domain
Prevotella ruminicola strain BPI-162	Ga0070636_11426;Ga0104360_10796;UBA1237_contig_524236_2	3	24.3709	23.706	24.0384	NaN	22.3894	22.3894		PF00596	Class II Aldolase and Adducin N-terminal domain
Prevotella ruminicola strain BPI-162	Ga0070636_11436;T496DRAFT_01877;Ga0104364_101321;Ga0104360_107106	4	22.9332	NaN	22.9332	NaN	NaN	NaN		PF00005;PF12848	ABC transporter
Prevotella ruminicola strain BPI-162	Ga0070636_11515;UBA1197_contig_84028_10	2	NaN	27.3739	27.3739	26.0461	27.4356	26.7409		PF00593;PF07715;PF13715	CarboxypepD_reg-like domain;TonB dependent receptor;TonB-dependent Receptor Plug Domain
Prevotella ruminicola strain BPI-162	Ga0070636_11525	1	NaN	21.3239	21.3239	NaN	NaN	NaN		PF01232;PF08125	Mannitol dehydrogenase C-terminal domain;Mannitol dehydrogenase Rossmann domain
Prevotella ruminicola strain BPI-162	Ga0070636_1172;Ga0104360_11768	2	NaN	NaN	NaN	NaN	17.5938	17.5938		PF00579	tRNA synthetases class I (W and Y)
Prevotella ruminicola strain BPI-162	Ga0070636_11817;T496DRAFT_00643	2	24.0678	24.9024	24.4851	23.3284	23.9328	23.6306		PF01063	Amino-transferase class IV
P. ruminicola strain KHT3	Ga0104360_101106	1	NaN	22.0847	22.0847	NaN	NaN	NaN		PF00483	Nucleotidyl transferase
P. ruminicola strain KHT3	Ga0104360_101184	1	NaN	25.1774	25.1774	NaN	NaN	NaN		PF00342	Phosphoglucose isomerase
P. ruminicola strain KHT3	Ga0104360_101206	1	NaN	NaN	NaN	NaN	19.4817	19.4817		PF01071;PF02843;PF02844	Phosphoribosylglycinamide synthetase, ATP-grasp (A) domain;Phosphoribosylglycinamide synthetase, C domain;Phosphoribosylglycinamide synthetase, N domain
P. ruminicola strain KHT3	Ga0104360_10121;T496DRAFT_00606	2	27.1616	27.9572	27.5594	25.9072	25.3238	25.6155		PF05681;PF05683	Fumarase C-terminus;Fumarate hydratase (Fumerase)
P. ruminicola strain KHT3	Ga0104360_10125;Ga0070636_10519	2	NaN	22.7285	22.7285	NaN	NaN	NaN		PF01182	Glucosamine-6-phosphate isomerases/6-phosphogluconolactonase
P. ruminicola strain KHT3	Ga0104360_102100;Ga0070636_10193	2	NaN	NaN	NaN	NaN	20.8464	20.8464		PF02952;PF07881;PF07882	L-fucose isomerase, C-terminal domain;L-fucose isomerase, first N-terminal domain;L-fucose isomerase, second N-terminal domain
P. ruminicola strain KHT3	Ga0104360_102134;Ga0070636_10112	2	NaN	NaN	NaN	NaN	17.691	17.691		PF00593;PF13620	Carboxypeptidase regulatory-like domain;TonB dependent receptor
P. ruminicola strain KHT3	Ga0104360_102135;Ga0070636_10111;T496DRAFT_02016	9	25.2616	26.5142	25.8879	24.0688	23.7161	23.8924		PF00587;PF03129	Anticodon binding domain;tRNA synthetase class II core domain (G, H, P, S and T)
P. ruminicola strain KHT3	Ga0104360_10228	1	NaN	26.9816	26.9816	NaN	NaN	NaN		PF02550;PF13336	Acetyl-CoA hydrolase/transferase C-terminal domain;Acetyl-CoA hydrolase/transferase N-terminal domain
P. ruminicola strain KHT3	Ga0104360_1025;Ga0070636_101124;Vir_gene_id_60010;T496DRAFT_00900	4	NaN	24.4681	24.4681	23.0976	NaN	23.0976	CBM20-GH77;GH77	PF00686;PF02446	4-alpha-glucanotransferase;Starch binding domain
P. ruminicola strain KHT3	Ga0104360_10268;Ga0070636_11413	2	23.5694	NaN	23.5694	23.1426	23.1092	23.1259		PF00135	Carboxylesterase family
P. ruminicola strain KHT3	Ga0104360_10369	1	NaN	NaN	NaN	21.2497	NaN	21.2497		PF00011	Hsp20/alpha crystallin family
P. ruminicola strain KHT3	Ga0104360_104134	3	NaN	NaN	NaN	23.3695	NaN	23.3695	GH43	PF04616	Glycosyl hydrolases family 43
P. ruminicola strain KHT3	Ga0104360_104142;UBA1189_contig_3552_34	2	NaN	NaN	NaN	NaN	18.9333	18.9333	GH146	PF07944;PF16375	Beta-L-arabinofuranosidase, GH127;Domain of unknown function
P. ruminicola strain KHT3	Ga0104360_10416;Ga0070636_101147	2	NaN	NaN	NaN	NaN	21.2643	21.2643	GH10-CE1	PF00331;PF00756	Glycosyl hydrolase family 10;Putative esterase
P. ruminicola strain KHT3	Ga0104360_10431	1	NaN	23.891	23.891	NaN	NaN	NaN		PF00593;PF07715;PF13715	CarboxypepD_reg-like domain;TonB dependent receptor;TonB-dependent Receptor Plug Domain
P. ruminicola strain KHT3	Ga0104360_10452	1	25.3034	NaN	25.3034	NaN	NaN	NaN		PF07980;PF14322	Starch-binding associating with outer membrane;SusD family
P. ruminicola strain KHT3	Ga0104360_10453	1	NaN	21.0884	21.0884	NaN	NaN	NaN		PF00593;PF07715;PF13715	CarboxypepD_reg-like domain;TonB dependent receptor;TonB-dependent Receptor Plug Domain
P. ruminicola strain KHT3	Ga0104360_1048;Ga0070636_101129	2	NaN	NaN	NaN	20.9819	NaN	20.9819	CE1	PF00756	Putative esterase
P. ruminicola strain KHT3	Ga0104360_10483	1	24.8971	25.9955	25.4463	24.2351	25.1153	24.6752		PF00889	Elongation factor TS
P. ruminicola strain KHT3	Ga0104360_10528	1	24.3514	26.614	25.4827	NaN	24.1151	24.1151		PF00171	Aldehyde dehydrogenase family
P. ruminicola strain KHT3	Ga0104360_10536	1	NaN	NaN	NaN	17.8672	NaN	17.8672		PF00483	Nucleotidyl transferase
P. ruminicola strain KHT3	Ga0104360_10554;Ga0070636_11356	2	NaN	NaN	NaN	NaN	22.231	22.231		PF01636;PF03668	Phosphotransferase enzyme family;P-loop ATPase protein family
P. ruminicola strain KHT3	Ga0104360_10573;Ga0070636_11233;Ga0104364_101506;UBA1189_contig_3552_37;T496DRAFT_00843	5	22.6631	NaN	22.6631	23.1691	23.2578	23.2135		PF03590	Aspartate-ammonia ligase
P. ruminicola strain KHT3	Ga0104360_10576;Ga0070636_11235;Ga0104364_108112	3	23.3285	23.4994	23.414	NaN	NaN	NaN		PF06723	MreB/Mbl protein
P. ruminicola strain KHT3	Ga0104360_10591	1	NaN	NaN	NaN	19.1352	NaN	19.1352		PF00117	Glutamine amidotransferase class-I
P. ruminicola strain KHT3	Ga0104360_106107;Ga0070636_101552;T496DRAFT_00092	3	NaN	23.3955	23.3955	NaN	NaN	NaN		PF13444	Acetyltransferase (GNAT) domain
P. ruminicola strain KHT3	Ga0104360_106113;Ga0070636_101546;T496DRAFT_00086	3	NaN	20.9445	20.9445	NaN	NaN	NaN		PF01225;PF02875;PF08245	Mur ligase family, catalytic domain;Mur ligase family, glutamate ligase domain;Mur ligase middle domain
P. ruminicola strain KHT3	Ga0104360_106121;Ga0104364_10661;Ga0070636_101538;UBA1253_contig_99377_36	4	24.0377	23.7286	23.8832	NaN	NaN	NaN		PF00091;PF12327	FtsZ family, C-terminal domain;Tubulin/FtsZ family, GTPase domain
P. ruminicola strain KHT3	Ga0104360_106129	1	NaN	19.0553	19.0553	NaN	NaN	NaN		PF07980;PF14322	Starch-binding associating with outer membrane;SusD family
P. ruminicola strain KHT3	Ga0104360_10623	1	29.3195	30.257	29.7883	28.3242	29.1276	28.7259		PF01293	Phosphoenolpyruvate carboxykinase
P. ruminicola strain KHT3	Ga0104360_10628	1	NaN	NaN	NaN	22.0601	NaN	22.0601		PF03938	Outer membrane protein (OmpH-like)
P. ruminicola strain KHT3	Ga0104360_10629	1	NaN	NaN	NaN	NaN	23.7196	23.7196		PF03938	Outer membrane protein (OmpH-like)
P. ruminicola strain KHT3	Ga0104360_10682	1	20.502	21.3898	20.9459	NaN	20.2624	20.2624		PF00675;PF05193	Insulinase (Peptidase family M16);Peptidase M16 inactive domain
P. ruminicola strain KHT3	Ga0104360_10694;Ga0070636_101570	2	NaN	27.7868	27.7868	22.1868	24.0668	23.1268		PF02355;PF07549	Protein export membrane protein;SecD/SecF GG Motif
P. ruminicola strain KHT3	Ga0104360_10712	1	27.4834	26.8156	27.1495	25.5448	25.3196	25.4322		PF00456;PF02779	Transketolase, pyrimidine binding domain;Transketolase, thiamine diphosphate binding domain
P. ruminicola strain KHT3	Ga0104360_10739;T496DRAFT_01704;Ga0070636_10766;Ga0104364_10250	4	25.7755	26.3938	26.0846	23.9488	23.4154	23.6821		PF13561	Enoyl-(Acyl carrier protein) reductase
P. ruminicola strain KHT3	Ga0104360_10743	1	26.4409	26.5915	26.5162	25.2099	25.5902	25.4001		PF00483	Nucleotidyl transferase
P. ruminicola strain KHT3	Ga0104360_10746;Ga0070636_10773	3	23.0288	25.6219	24.3254	NaN	NaN	NaN		PF00408;PF02878;PF02879;PF02880	Phosphoglucomutase/phosphomannomutase, alpha/beta/alpha domain I;Phosphoglucomutase/phosphomannomutase, alpha/beta/alpha domain II;Phosphoglucomutase/phosphomannomutase, alpha/beta/alpha domain III;Phosphoglucomutase/phosphomannomutase, C-terminal domain
P. ruminicola strain KHT3	Ga0104360_10752;Ga0070636_10775;T496DRAFT_02090	3	NaN	NaN	NaN	22.3049	22.2427	22.2738		PF00166	Chaperonin 10 Kd subunit
P. ruminicola strain KHT3	Ga0104360_10753	1	24.4077	23.2784	23.843	22.6426	NaN	22.6426		PF00118	TCP-1/cpn60 chaperonin family
P. ruminicola strain KHT3	Ga0104360_1079	1	NaN	NaN	NaN	NaN	21.0473	21.0473		PF01634;PF08029	ATP phosphoribosyltransferase;HisG, C-terminal domain
P. ruminicola strain KHT3	Ga0104360_10794;UBA1199_contig_52452_2;Ga0104364_101333;UBA1237_contig_350197_2	6	NaN	NaN	NaN	NaN	25.4584	25.4584		PF00370;PF02782	FGGY family of carbohydrate kinases, C-terminal domain;FGGY family of carbohydrate kinases, N-terminal domain
P. ruminicola strain KHT3	Ga0104360_10795	1	NaN	NaN	NaN	NaN	24.0755	24.0755		PF02610;PF11762	L-arabinose isomerase;L-arabinose isomerase C-terminal domain
P. ruminicola strain KHT3	Ga0104360_108102;Ga0070636_104130	2	26.0227	25.4069	25.7148	25.0042	24.9669	24.9855		PF00861	Ribosomal L18 of archaea, bacteria, mitoch. and chloroplast
P. ruminicola strain KHT3	Ga0104360_108105;T496DRAFT_00400;Ga0070636_104127	3	22.9534	25.2497	24.1015	NaN	NaN	NaN		PF00828	Ribosomal proteins 50S-L15, 50S-L18e, 60S-L27A
P. ruminicola strain KHT3	Ga0104360_108112;Ga0070636_104120;T496DRAFT_00406	3	NaN	NaN	NaN	NaN	20.0509	20.0509		PF00163;PF01479	Ribosomal protein S4/S9 N-terminal domain;S4 domain
P. ruminicola strain KHT3	Ga0104360_108113;Ga0070636_104119;T496DRAFT_00407	6	27.178	26.9644	27.0712	24.1582	24.0652	24.1117		PF01000;PF01193;PF03118	Bacterial RNA polymerase, alpha chain C terminal domain;RNA polymerase Rpb3/Rpb11 dimerisation domain;RNA polymerase Rpb3/RpoA insert domain
P. ruminicola strain KHT3	Ga0104360_10834	1	NaN	NaN	NaN	NaN	28.6545	28.6545		PF00593;PF07715;PF13715	CarboxypepD_reg-like domain;TonB dependent receptor;TonB-dependent Receptor Plug Domain
P. ruminicola strain KHT3	Ga0104360_10852;Ga0070636_104175;UBA1197_contig_36874_20;UBA1229_contig_54583_2	5	NaN	NaN	NaN	NaN	23.6729	23.6729		PF00056;PF02866	lactate/malate dehydrogenase, alpha/beta C-terminal domain;lactate/malate dehydrogenase, NAD binding domain
P. ruminicola strain KHT3	Ga0104360_10857;Ga0070636_104170	2	NaN	24.1927	24.1927	NaN	NaN	NaN		PF02482	Sigma 54 modulation protein / S30EA ribosomal protein
P. ruminicola strain KHT3	Ga0104360_10862	1	27.4962	28.6664	28.0813	NaN	NaN	NaN		PF00009;PF03143;PF03144	Elongation factor Tu C-terminal domain;Elongation factor Tu domain 2;Elongation factor Tu GTP binding domain
P. ruminicola strain KHT3	Ga0104360_10868;Ga0070636_104160	2	24.9045	25.468	25.1863	NaN	24.0853	24.0853		PF00466	Ribosomal protein L10
P. ruminicola strain KHT3	Ga0104360_10869;Ga0070636_104159;T496DRAFT_00372	3	27.8191	28.6417	28.2304	24.628	23.8033	24.2156		PF00542;PF16320	Ribosomal protein L7/L12 C-terminal domain;Ribosomal protein L7/L12 dimerisation domain
P. ruminicola strain KHT3	Ga0104360_10873;Ga0070636_104155;T496DRAFT_00377	3	28.304	27.1639	27.734	25.1193	24.5309	24.8251		PF00177	Ribosomal protein S7p/S5e
P. ruminicola strain KHT3	Ga0104360_10874	3	23.9547	NaN	23.9547	NaN	NaN	NaN		PF00009;PF00679;PF03144;PF03764;PF14492	Elongation factor G C-terminus;Elongation Factor G, domain II;Elongation factor G, domain IV;Elongation factor Tu domain 2;Elongation factor Tu GTP binding domain
P. ruminicola strain KHT3	Ga0104360_10886;Ga0070636_104146	2	NaN	NaN	NaN	21.2253	NaN	21.2253		PF00297	Ribosomal protein L3
P. ruminicola strain KHT3	Ga0104360_10889;Ga0070636_104143;T496DRAFT_00384	3	26.6359	24.0597	25.3478	24.7364	24.0659	24.4011		PF00181;PF03947	Ribosomal Proteins L2, C-terminal domain;Ribosomal Proteins L2, RNA binding domain
P. ruminicola strain KHT3	Ga0104360_10892;Ga0070636_104140;Ga0104364_108161	4	24.9371	26.0421	25.4896	23.3259	23.6488	23.4874		PF00189;PF07650	KH domain;Ribosomal protein S3, C-terminal domain
P. ruminicola strain KHT3	Ga0104360_10898;Ga0070636_104134	2	25.4446	26.1928	25.8187	24.5645	23.98	24.2722		PF00281;PF00673	ribosomal L5P family C-terminus;Ribosomal protein L5
P. ruminicola strain KHT3	Ga0104360_10899	1	24.5056	25.1275	24.8165	NaN	NaN	NaN		PF00253	Ribosomal protein S14p/S29e
P. ruminicola strain KHT3	Ga0104360_10926;Ga0070636_10586	3	25.3092	26.7596	26.0344	24.8934	25.3163	25.1048		PF01118;PF02774	Semialdehyde dehydrogenase, dimerisation domain;Semialdehyde dehydrogenase, NAD binding domain
P. ruminicola strain KHT3	Ga0104360_10986	1	NaN	NaN	NaN	NaN	18.3379	18.3379		PF00639	PPIC-type PPIASE domain
P. ruminicola strain KHT3	Ga0104360_10988;Ga0070636_105131	2	NaN	22.6089	22.6089	NaN	NaN	NaN		PF00478;PF00571	CBS domain;IMP dehydrogenase / GMP reductase domain
P. ruminicola strain KHT3	Ga0104360_10998	1	22.1243	NaN	22.1243	NaN	NaN	NaN		PF01740	STAS domain
P. ruminicola strain KHT3	Ga0104360_11015;Ga0070636_101340;T496DRAFT_00582	10	24.7788	25.241	25.0099	24.0367	24.2778	24.1572		PF01588;PF08264;PF09334	Anticodon-binding domain of tRNA;Putative tRNA binding domain;tRNA synthetases class I (M)
P. ruminicola strain KHT3	Ga0104360_11031;Ga0070636_1064;UBA1229_contig_26775_1;UBA1179_contig_65093_2;UBA1182_contig_19736_10;UBA1189_contig_2859_13;T496DRAFT_00131	7	22.7224	25.0699	23.8962	22.4315	23.0861	22.7588		PF00310;PF01493;PF01645;PF04898	Conserved region in glutamate synthase;Glutamate synthase central domain;Glutamine amidotransferases class-II;GXGXG motif
P. ruminicola strain KHT3	Ga0104360_11034;Ga0070636_1067;T496DRAFT_00127	4	24.6841	25.5414	25.1127	24.402	24.205	24.3035		PF00120;PF12437	Glutamine synthetase type III N terminal;Glutamine synthetase, catalytic domain
P. ruminicola strain KHT3	Ga0104360_1104	1	25.9321	27.1824	26.5573	24.7968	24.2234	24.5101		PF02952	L-fucose isomerase, C-terminal domain
P. ruminicola strain KHT3	Ga0104360_11054;Ga0070636_1043;UBA1237_contig_241244_14;T496DRAFT_00016	4	NaN	NaN	NaN	21.6825	NaN	21.6825		PF00543	Nitrogen regulatory protein P-II
P. ruminicola strain KHT3	Ga0104360_1106;Ga0070636_101348	16	24.482	25.0987	24.7904	23.7431	23.7086	23.7259		PF00133;PF08264;PF13603	Anticodon-binding domain of tRNA;Leucyl-tRNA synthetase, Domain 2;tRNA synthetases class I (I, L, M and V)
P. ruminicola strain KHT3	Ga0104360_11080;Ga0070636_101312	2	28.3046	28.2807	28.2926	27.5966	25.9983	26.7974		PF00550	Phosphopantetheine attachment site
P. ruminicola strain KHT3	Ga0104360_111115	1	24.459	22.452	23.4555	21.7661	NaN	21.7661		PF02915	Rubrerythrin
P. ruminicola strain KHT3	Ga0104360_111117;T496DRAFT_01525	2	24.8071	26.1324	25.4697	25.4593	24.1556	24.8074		PF00709	Adenylosuccinate synthetase
P. ruminicola strain KHT3	Ga0104360_111132	1	26.0344	25.8183	25.9264	24.7743	25.0448	24.9095		PF06245	Protein of unknown function (DUF1015)
P. ruminicola strain KHT3	Ga0104360_11119	1	NaN	22.4345	22.4345	NaN	NaN	NaN		PF01702	Queuine tRNA-ribosyltransferase
P. ruminicola strain KHT3	Ga0104360_11132;Ga0070636_10258;T496DRAFT_01505	4	NaN	NaN	NaN	25.6691	24.5148	25.092		PF03030	Inorganic H+ pyrophosphatase
P. ruminicola strain KHT3	Ga0104360_11146;Ga0070636_102122;Ga0104364_104170	3	NaN	NaN	NaN	NaN	20.2685	20.2685		PF01380;PF13522	Glutamine amidotransferase domain;SIS domain
P. ruminicola strain KHT3	Ga0104360_11250;T496DRAFT_00547	2	28.5302	28.3237	28.4269	25.9119	26.3684	26.1401		PF01116	Fructose-bisphosphate aldolase class-II
P. ruminicola strain KHT3	Ga0104360_11290;Ga0070636_10462	4	23.5416	NaN	23.5416	NaN	NaN	NaN		PF01408;PF16654	Diaminopimelic acid dehydrogenase C-terminal domain;Oxidoreductase family, NAD-binding Rossmann fold
P. ruminicola strain KHT3	Ga0104360_113103;Ga0070636_10582;T496DRAFT_00879	4	25.2593	26.5216	25.8904	NaN	NaN	NaN		PF00152;PF01336	OB-fold nucleic acid binding domain;tRNA synthetases class II (D, K and N)
P. ruminicola strain KHT3	Ga0104360_11318	1	24.2646	24.2143	24.2395	NaN	NaN	NaN		PF01063	Amino-transferase class IV
P. ruminicola strain KHT3	Ga0104360_11359;Ga0070636_11264	2	NaN	24.2087	24.2087	NaN	NaN	NaN		PF13715;PF14905	CarboxypepD_reg-like domain;Outer membrane protein beta-barrel family
P. ruminicola strain KHT3	Ga0104360_1138;Ga0070636_1188	2	22.5553	NaN	22.5553	NaN	NaN	NaN		PF02222	ATP-grasp domain
P. ruminicola strain KHT3	Ga0104360_11380;Ga0070636_10562	2	24.2335	24.4669	24.3502	NaN	NaN	NaN		PF01765	Ribosome recycling factor
P. ruminicola strain KHT3	Ga0104360_11390	1	25.9379	24.1136	25.0257	NaN	NaN	NaN		PF00012	Hsp70 protein
P. ruminicola strain KHT3	Ga0104360_11398;Ga0070636_10577	2	26.7035	NaN	26.7035	NaN	NaN	NaN		PF00501;PF14535	AMP-binding enzyme;AMP-binding enzyme C-terminal domain
P. ruminicola strain KHT3	Ga0104360_11415;Ga0070636_10335	4	24.088	24.8215	24.4548	23.7655	24.6747	24.2201		PF01232;PF08125	Mannitol dehydrogenase C-terminal domain;Mannitol dehydrogenase Rossmann domain
P. ruminicola strain KHT3	Ga0104360_11421;Ga0070636_10341;T496DRAFT_01507	4	27.1394	28.0607	27.6	25.9683	26.5583	26.2633		PF01642	Methylmalonyl-CoA mutase
P. ruminicola strain KHT3	Ga0104360_11457	1	25.23	24.4486	24.8393	NaN	NaN	NaN	GH130	PF04041	beta-1,4-mannooligosaccharide phosphorylase
P. ruminicola strain KHT3	Ga0104360_11511;Ga0070636_10240;T496DRAFT_01575	3	24.6245	NaN	24.6245	NaN	NaN	NaN		PF00521;PF03989	DNA gyrase C-terminal domain, beta-propeller;DNA gyrase/topoisomerase IV, subunit A
P. ruminicola strain KHT3	Ga0104360_11546	1	NaN	NaN	NaN	22.3985	NaN	22.3985		PF13616;PF13623	PPIC-type PPIASE domain;SurA N-terminal domain
P. ruminicola strain KHT3	Ga0104360_11553	1	NaN	20.5203	20.5203	NaN	NaN	NaN		PF00005	ABC transporter
P. ruminicola strain KHT3	Ga0104360_11575;Ga0070636_102103;T496DRAFT_02165	3	25.9438	25.9718	25.9578	27.1114	25.5531	26.3322		PF01081	KDPG and KHG aldolase
P. ruminicola strain KHT3	Ga0104360_11576;Ga0070636_102104	2	25.9742	26.1478	26.061	25.689	23.8062	24.7476		PF00294	pfkB family carbohydrate kinase
P. ruminicola strain KHT3	Ga0104360_11613;Ga0070636_11144	2	NaN	23.2678	23.2678	NaN	NaN	NaN		PF00698	Acyl transferase domain
P. ruminicola strain KHT3	Ga0104360_11625	2	NaN	NaN	NaN	24.3	NaN	24.3
P. ruminicola strain KHT3	Ga0104360_11626;UBA1181_contig_9131_3	5	31.3873	30.3606	30.874	29.9877	29.5512	29.7694		PF14057	GGGtGRT protein
P. ruminicola strain KHT3	Ga0104360_11675;T496DRAFT_02276	2	26.7136	27.1728	26.9432	25.2539	25.0161	25.135		PF07992;PF10418;PF14691	Dihydroprymidine dehydrogenase domain II, 4Fe-4S cluster;Iron-sulfur cluster binding domain of dihydroorotate dehydrogenase B;Pyridine nucleotide-disulphide oxidoreductase
P. ruminicola strain KHT3	Ga0104360_11683;Ga0070636_11111	2	21.8547	NaN	21.8547	NaN	NaN	NaN		PF00132;PF13720	Domain 2;Bacterial transferase hexapeptide (six repeats);Udp N-acetylglucosamine O-acyltransferase
P. ruminicola strain KHT3	Ga0104360_1169	1	24.2041	25.3431	24.7736	NaN	22.9513	22.9513	GT35	PF00343;PF11897	Carbohydrate phosphorylase;Protein of unknown function (DUF3417)
P. ruminicola strain KHT3	Ga0104360_11691;T496DRAFT_01567;Ga0070636_11540;Ga0104364_102289	4	NaN	23.8938	23.8938	NaN	NaN	NaN		PF02769	AIR synthase related protein, C-terminal domain
P. ruminicola strain KHT3	Ga0104360_11694;Ga0070636_11537;T496DRAFT_01572;Ga0104364_102292	5	25.3931	25.565	25.4791	23.2964	24.5771	23.9368		PF01259	SAICAR synthetase
P. ruminicola strain KHT3	Ga0104360_11727	1	NaN	22.4446	22.4446	NaN	NaN	NaN		PF00009;PF00679;PF03144;PF03764;PF14492	Elongation factor G C-terminus;Elongation Factor G, domain II;Elongation factor G, domain IV;Elongation factor Tu domain 2;Elongation factor Tu GTP binding domain
P. ruminicola strain KHT3	Ga0104360_11746;Ga0070636_10945	2	NaN	NaN	NaN	NaN	21.976	21.976		PF00587;PF02824;PF03129;PF07973	Anticodon binding domain;TGS domain;Threonyl and Alanyl tRNA synthetase second additional domain;tRNA synthetase class II core domain (G, H, P, S and T)
P. ruminicola strain KHT3	Ga0104360_11775;Ga0070636_1179	2	24.3115	25.4703	24.8909	NaN	23.1125	23.1125		PF01450;PF07991	Acetohydroxy acid isomeroreductase, catalytic domain;Acetohydroxy acid isomeroreductase, NADPH-binding domain
P. ruminicola strain KHT3	Ga0104360_118110;T496DRAFT_01391;Ga0070636_10445;Ga0104364_101627	5	27.1476	27.741	27.4443	25.7974	25.2819	25.5396		PF01012	Electron transfer flavoprotein domain
P. ruminicola strain KHT3	Ga0104360_118111	1	NaN	NaN	NaN	16.4354	NaN	16.4354		PF00766;PF01012	Electron transfer flavoprotein domain;Electron transfer flavoprotein FAD-binding domain
P. ruminicola strain KHT3	Ga0104360_118113;Ga0070636_10442	7	26.322	26.9925	26.6572	24.5714	25.6389	25.1052		PF00441;PF02770;PF02771;PF12186	Acyl-CoA dehydrogenase C terminal;Acyl-CoA dehydrogenase, C-terminal domain;Acyl-CoA dehydrogenase, middle domain;Acyl-CoA dehydrogenase, N-terminal domain
P. ruminicola strain KHT3	Ga0104360_118114;Ga0070636_10441	2	NaN	NaN	NaN	22.9165	22.9017	22.9091	CE1	PF00756	Putative esterase
P. ruminicola strain KHT3	Ga0104360_11817	1	25.5704	26.0922	25.8313	NaN	NaN	NaN		PF00121	Triosephosphate isomerase
P. ruminicola strain KHT3	Ga0104360_11828	3	24.3828	25.6517	25.0173	23.1518	23.0209	23.0863		PF00593;PF07715;PF13715	CarboxypepD_reg-like domain;TonB dependent receptor;TonB-dependent Receptor Plug Domain
P. ruminicola strain KHT3	Ga0104360_11864;Ga0070636_10649	2	NaN	25.9085	25.9085	NaN	NaN	NaN		PF02472	Biopolymer transport protein ExbD/TolR
P. ruminicola strain KHT3	Ga0104360_11928;Ga0070636_103114;T496DRAFT_01304	3	NaN	21.0572	21.0572	NaN	NaN	NaN		PF00158;PF02954;PF04390	Bacterial regulatory protein, Fis family;Lipopolysaccharide-assembly;Sigma-54 interaction domain
P. ruminicola strain KHT3	Ga0104360_11936;Ga0070636_103129	2	NaN	26.3876	26.3876	25.8667	25.2327	25.5497		PF00886	Ribosomal protein S16
P. ruminicola strain KHT3	Ga0104360_1196;Ga0070636_10360	2	NaN	21.938	21.938	NaN	NaN	NaN	GH51	PF02018;PF06964	Alpha-L-arabinofuranosidase C-terminal domain;Carbohydrate binding domain
P. ruminicola strain KHT3	Ga0104360_12013;Ga0070636_102384;UBA1215_contig_253739_11;UBA1232_contig_157324_6;UBA1205_contig_180721_9;T496DRAFT_01919	6	NaN	27.5624	27.5624	NaN	NaN	NaN		PF13669	Glyoxalase/Bleomycin resistance protein/Dioxygenase superfamily
P. ruminicola strain KHT3	Ga0104360_12014	1	NaN	NaN	NaN	NaN	26.5499	26.5499		PF01039	Carboxyl transferase domain
P. ruminicola strain KHT3	Ga0104360_12018	1	NaN	NaN	NaN	20.9076	NaN	20.9076		PF00072;PF07228	Response regulator receiver domain;Stage II sporulation protein E (SpoIIE)
P. ruminicola strain KHT3	Ga0104360_12025	1	25.6581	25.7473	25.7027	23.3761	23.0817	23.2289		PF01558;PF01855;PF02775;PF10371;PF13484;PF17147	4Fe-4S double cluster binding domain;Domain of unknown function;Pyruvate ferredoxin/flavodoxin oxidoreductase;Pyruvate flavodoxin/ferredoxin oxidoreductase, thiamine diP-bdg;Pyruvate:ferredoxin oxidoreductase core domain II;Thiamine pyrophosphate enzyme, C-terminal TPP binding domain
P. ruminicola strain KHT3	Ga0104360_12031;Ga0070636_102419	2	NaN	24.9829	24.9829	NaN	NaN	NaN		PF03116	NQR2, RnfD, RnfE family
P. ruminicola strain KHT3	Ga0104360_12078;Ga0070636_103296	4	25.8822	26.7352	26.3087	24.4571	24.7517	24.6044		PF01197	Ribosomal protein L31
P. ruminicola strain KHT3	Ga0104360_12079;Ga0070636_103295;Ga0104364_101495	3	NaN	25.1745	25.1745	NaN	NaN	NaN		PF00255	Glutathione peroxidase
P. ruminicola strain KHT3	Ga0104360_12111;Ga0070636_101512	5	24.9655	24.1201	24.5428	NaN	21.9477	21.9477		PF08529;PF13184	NusA N-terminal domain;NusA-like KH domain
P. ruminicola strain KHT3	Ga0104360_12120	1	NaN	NaN	NaN	19.3833	NaN	19.3833		PF01676;PF06415	BPG-independent PGAM N-terminus (iPGM_N);Metalloenzyme superfamily
P. ruminicola strain KHT3	Ga0104360_12236;Ga0070636_101433	16	28.5969	25.2209	26.9089	25.6526	27.1144	26.3835		PF00593;PF07715;PF13715	CarboxypepD_reg-like domain;TonB dependent receptor;TonB-dependent Receptor Plug Domain
P. ruminicola strain KHT3	Ga0104360_12330;Ga0070636_102231	2	23.8568	24.5881	24.2225	NaN	NaN	NaN		PF00920	Dehydratase family
P. ruminicola strain KHT3	Ga0104360_12415;Ga0070636_101665;T496DRAFT_00019	4	24.2785	24.2179	24.2482	23.3645	22.5523	22.9584		PF00185;PF02729	Aspartate/ornithine carbamoyltransferase, Asp/Orn binding domain;Aspartate/ornithine carbamoyltransferase, carbamoyl-P binding domain
P. ruminicola strain KHT3	Ga0104360_1244;Ga0070636_101675	2	25.5382	25.7008	25.6195	23.8354	24.6751	24.2552		PF00764	Arginosuccinate synthase
P. ruminicola strain KHT3	Ga0104360_12447;Ga0070636_101622;T496DRAFT_00039	4	27.0494	27.648	27.3487	26.2553	26.8055	26.5304		PF01515	Phosphate acetyl/butaryl transferase
P. ruminicola strain KHT3	Ga0104360_1246;Ga0070636_101673;T496DRAFT_00009;Ga0104364_1066;UBA1181_contig_11356_36	5	23.0256	24.6472	23.8364	23.6862	23.4819	23.584		PF00202	Aminotransferase class-III
P. ruminicola strain KHT3	Ga0104360_12512;T496DRAFT_01852	2	25.8827	27.0927	26.4877	24.863	26.5679	25.7154		PF02614	Glucuronate isomerase
P. ruminicola strain KHT3	Ga0104360_12527;Ga0070636_103263;UBA1215_contig_87414_9	3	24.6568	25.0282	24.8425	23.286	24.2844	23.7852		PF16363	GDP-mannose 4,6 dehydratase
P. ruminicola strain KHT3	Ga0104360_12530;Ga0070636_103260;T496DRAFT_01230	3	24.5599	26.8504	25.7052	24.4407	24.8257	24.6332		PF00072	Response regulator receiver domain
P. ruminicola strain KHT3	Ga0104360_12533;Ga0070636_103257	2	NaN	NaN	NaN	23.0567	NaN	23.0567
P. ruminicola strain KHT3	Ga0104360_12614;Ga0070636_102347	2	NaN	23.391	23.391	NaN	NaN	NaN		PF00006;PF00306;PF02874	ATP synthase alpha/beta chain, C terminal domain;ATP synthase alpha/beta family, beta-barrel domain;ATP synthase alpha/beta family, nucleotide-binding domain
P. ruminicola strain KHT3	Ga0104360_12615;T496DRAFT_02122;Ga0070636_102346	3	NaN	NaN	NaN	21.6789	NaN	21.6789		PF00231	ATP synthase
P. ruminicola strain KHT3	Ga0104360_12620;T496DRAFT_01193;Ga0070636_10249	3	NaN	NaN	NaN	22.4743	NaN	22.4743		PF01588;PF03147;PF03483;PF03484	B3/4 domain;Ferredoxin-fold anticodon binding domain;Putative tRNA binding domain;tRNA synthetase B5 domain
P. ruminicola strain KHT3	Ga0104360_1266;Ga0070636_102354;T496DRAFT_02114	7	28.5563	28.2552	28.4057	27.9621	28.0684	28.0153		PF00006;PF02874	ATP synthase alpha/beta family, beta-barrel domain;ATP synthase alpha/beta family, nucleotide-binding domain
P. ruminicola strain KHT3	Ga0104360_12716;Ga0070636_102287	3	26.121	26.3825	26.2518	24.2987	23.9287	24.1137		PF01855;PF17147	Pyruvate flavodoxin/ferredoxin oxidoreductase, thiamine diP-bdg;Pyruvate:ferredoxin oxidoreductase core domain II
P. ruminicola strain KHT3	Ga0104360_12815	3	22.9985	24.3142	23.6564	NaN	22.9339	22.9339		PF01411;PF02272;PF07973	DHHA1 domain;Threonyl and Alanyl tRNA synthetase second additional domain;tRNA synthetases class II (A)
P. ruminicola strain KHT3	Ga0104360_12823	1	25.6013	NaN	25.6013	NaN	NaN	NaN		PF00691	OmpA family
P. ruminicola strain KHT3	Ga0104360_12928;Ga0070636_11319	2	23.8413	24.2956	24.0685	NaN	NaN	NaN		PF09976	Tetratricopeptide repeat-like domain
P. ruminicola strain KHT3	Ga0104360_13025;Ga0070636_102221	2	NaN	NaN	NaN	20.2728	NaN	20.2728
P. ruminicola strain KHT3	Ga0104360_1325;Ga0070636_10321	2	23.7902	NaN	23.7902	NaN	NaN	NaN	GH133	PF06202;PF12439	Amylo-alpha-1,6-glucosidase;Glycogen debranching enzyme N terminal
P. ruminicola strain KHT3	Ga0104360_13412	2	29.3523	29.4661	29.4092	27.4425	28.7342	28.0883		PF00208;PF02812	Glu/Leu/Phe/Val dehydrogenase, dimerisation domain;Glutamate/Leucine/Phenylalanine/Valine dehydrogenase
P. ruminicola strain KHT3	Ga0104360_13413	1	NaN	21.0827	21.0827	NaN	NaN	NaN		PF00575	S1 RNA binding domain
P. ruminicola strain KHT3	Ga0104360_13710;Ga0104360_11951;Ga0070636_102324;Ga0070636_103336;Ga0104360_1305	7	25.0018	25.3223	25.162	24.8054	24.9441	24.8747		PF00011	Hsp20/alpha crystallin family
P. ruminicola strain KHT3	Ga0104360_1414;Ga0070636_11520	2	NaN	NaN	NaN	NaN	20.0772	20.0772		PF01729;PF02749	Quinolinate phosphoribosyl transferase, C-terminal domain;Quinolinate phosphoribosyl transferase, N-terminal domain
P. ruminicola strain KHT3	Ga0104360_1418	2	24.1465	25.16	24.6533	24.1878	24.9756	24.5817		PF03786	D-mannonate dehydratase (UxuA)
P. bryantii strain KHPX14	Ga0104364_101154	1	NaN	21.2407	21.2407	NaN	NaN	NaN		PF07992;PF10418;PF14691	Dihydroprymidine dehydrogenase domain II, 4Fe-4S cluster;Iron-sulfur cluster binding domain of dihydroorotate dehydrogenase B;Pyridine nucleotide-disulphide oxidoreductase
P. bryantii strain KHPX14	Ga0104364_10123;Ga0104360_1252;Ga0070636_103287;T496DRAFT_02438	4	23.3055	23.7929	23.5492	NaN	NaN	NaN		PF01192	RNA polymerase Rpb6
P. bryantii strain KHPX14	Ga0104364_101291	2	23.2918	23.2155	23.2537	22.5421	23.0748	22.8084		PF00575	S1 RNA binding domain
P. bryantii strain KHPX14	Ga0104364_101335	1	NaN	26.6939	26.6939	NaN	NaN	NaN		PF00456;PF02779;PF02780	Transketolase, C-terminal domain;Transketolase, pyrimidine binding domain;Transketolase, thiamine diphosphate binding domain
P. bryantii strain KHPX14	Ga0104364_101349	1	23.0199	23.7712	23.3956	23.0489	22.8898	22.9694		PF00009;PF00679;PF03144;PF03764;PF14492	Elongation factor G C-terminus;Elongation Factor G, domain II;Elongation factor G, domain IV;Elongation factor Tu domain 2;Elongation factor Tu GTP binding domain
P. bryantii strain KHPX14	Ga0104364_101388	1	NaN	NaN	NaN	NaN	19.2683	19.2683		PF01450;PF07991	Acetohydroxy acid isomeroreductase, catalytic domain;Acetohydroxy acid isomeroreductase, NADPH-binding domain
P. bryantii strain KHPX14	Ga0104364_101629	1	21.2243	21.3768	21.3005	22.8089	21.9233	22.3661		PF00441;PF02770;PF02771;PF12186	Acyl-CoA dehydrogenase C terminal;Acyl-CoA dehydrogenase, C-terminal domain;Acyl-CoA dehydrogenase, middle domain;Acyl-CoA dehydrogenase, N-terminal domain
P. bryantii strain KHPX14	Ga0104364_101658;Ga0104360_10526	2	23.5403	24.1978	23.869	NaN	22.8096	22.8096		PF00596	Class II Aldolase and Adducin N-terminal domain
P. bryantii strain KHPX14	Ga0104364_101718	1	NaN	NaN	NaN	22.7336	23.5768	23.1552		PF01118;PF02774	Semialdehyde dehydrogenase, dimerisation domain;Semialdehyde dehydrogenase, NAD binding domain
P. bryantii strain KHPX14	Ga0104364_101738;Ga0104360_10992;Ga0070636_105134;UBA1192_contig_10139_82;UBA1182_contig_29282_22;UBA1179_contig_11014_8;UBA1189_contig_51813_34;UBA1229_contig_70381_74;UBA1181_contig_7520_156;UBA1256_contig_354165_2;UBA1216_contig_76541_12;UBA1187_contig_4635_65;UBA1180_contig_4784_34	13	24.6343	26.1432	25.3888	24.171	24.2639	24.2175		PF00574	Clp protease
P. bryantii strain KHPX14	Ga0104364_102108	1	NaN	NaN	NaN	22.9021	NaN	22.9021		PF01228;PF02901	Glycine radical;Pyruvate formate lyase-like
P. bryantii strain KHPX14	Ga0104364_102133	1	24.0513	24.5109	24.2811	NaN	23.5774	23.5774		PF00118	TCP-1/cpn60 chaperonin family
P. bryantii strain KHPX14	Ga0104364_102140	2	31.1439	31.0355	31.0897	30.4671	30.1868	30.327		PF00044;PF02800	Glyceraldehyde 3-phosphate dehydrogenase, C-terminal domain;Glyceraldehyde 3-phosphate dehydrogenase, NAD binding domain
P. bryantii strain KHPX14	Ga0104364_102146	1	23.9903	25.2713	24.6308	NaN	NaN	NaN	GH57	PF03065	Glycosyl hydrolase family 57
P. bryantii strain KHPX14	Ga0104364_103217	2	22.461	23.3187	22.8899	23.122	22.6318	22.8769		PF00113;PF03952	Enolase, C-terminal TIM barrel domain;Enolase, N-terminal domain
P. bryantii strain KHPX14	Ga0104364_10363;T496DRAFT_01817;Ga0070636_10136;Ga0104360_102113;AH_HiSeq_11143780	5	NaN	24.1501	24.1501	NaN	NaN	NaN		PF03477;PF13597	Anaerobic ribonucleoside-triphosphate reductase;ATP cone domain
P. bryantii strain KHPX14	Ga0104364_104158	1	26.4042	25.8798	26.142	24.7616	25.2176	24.9896		PF01558;PF01855;PF02775;PF10371;PF13484;PF17147	4Fe-4S double cluster binding domain;Domain of unknown function;Pyruvate ferredoxin/flavodoxin oxidoreductase;Pyruvate flavodoxin/ferredoxin oxidoreductase, thiamine diP-bdg;Pyruvate:ferredoxin oxidoreductase core domain II;Thiamine pyrophosphate enzyme, C-terminal TPP binding domain
P. bryantii strain KHPX14	Ga0104364_104255	1	NaN	NaN	NaN	22.8557	NaN	22.8557		PF01039	Carboxyl transferase domain
P. bryantii strain KHPX14	Ga0104364_104259	1	22.6043	NaN	22.6043	NaN	NaN	NaN		PF14134	Domain of unknown function (DUF4301)
P. bryantii strain KHPX14	Ga0104364_104273	1	NaN	NaN	NaN	24.9472	NaN	24.9472		PF00180	Isocitrate/isopropylmalate dehydrogenase
P. bryantii strain KHPX14	Ga0104364_10459	1	NaN	23.9833	23.9833	NaN	NaN	NaN		PF00162	Phosphoglycerate kinase
P. bryantii strain KHPX14	Ga0104364_1046	1	22.7521	22.7316	22.7419	NaN	22.8216	22.8216		PF13793;PF14572	N-terminal domain of ribose phosphate pyrophosphokinase;Phosphoribosyl synthetase-associated domain
P. bryantii strain KHPX14	Ga0104364_10485	2	NaN	NaN	NaN	25.8902	NaN	25.8902		PF00208;PF02812	Glu/Leu/Phe/Val dehydrogenase, dimerisation domain;Glutamate/Leucine/Phenylalanine/Valine dehydrogenase
P. bryantii strain KHPX14	Ga0104364_105128	1	NaN	25.1709	25.1709	NaN	NaN	NaN		PF00318	Ribosomal protein S2
P. bryantii strain KHPX14	Ga0104364_105184	1	NaN	19.4808	19.4808	NaN	NaN	NaN		PF07980;PF14322	Starch-binding associating with outer membrane;SusD family
P. bryantii strain KHPX14	Ga0104364_105190	2	25.0088	23.4653	24.2371	24.2531	22.5245	23.3888		PF00180	Isocitrate/isopropylmalate dehydrogenase
P. bryantii strain KHPX14	Ga0104364_10563	1	NaN	23.3167	23.3167	NaN	NaN	NaN		PF07715;PF13715	CarboxypepD_reg-like domain;TonB-dependent Receptor Plug Domain
P. bryantii strain KHPX14	Ga0104364_106142	1	NaN	NaN	NaN	22.5142	NaN	22.5142		PF01791	DeoC/LacD family aldolase
P. bryantii strain KHPX14	Ga0104364_106207	1	25.4832	26.0087	25.7459	25.674	23.8245	24.7493		PF01293	Phosphoenolpyruvate carboxykinase
P. bryantii strain KHPX14	Ga0104364_106229	1	NaN	NaN	NaN	NaN	23.4011	23.4011		PF13561	Enoyl-(Acyl carrier protein) reductase
P. bryantii strain KHPX14	Ga0104364_1064;UBA1182_contig_14637_7;UBA1192_contig_3716_4	3	NaN	NaN	NaN	21.2379	NaN	21.2379		PF00764	Arginosuccinate synthase
P. bryantii strain KHPX14	Ga0104364_107178	1	NaN	25.448	25.448	NaN	NaN	NaN		PF00593;PF07715;PF13715	CarboxypepD_reg-like domain;TonB dependent receptor;TonB-dependent Receptor Plug Domain
P. bryantii strain KHPX14	Ga0104364_107235;Ga0104360_10810	2	21.2049	NaN	21.2049	NaN	NaN	NaN		PF09424	Yqey-like protein
P. bryantii strain KHPX14	Ga0104364_10744	1	NaN	NaN	NaN	NaN	21.3053	21.3053		PF02952	L-fucose isomerase, C-terminal domain
P. bryantii strain KHPX14	Ga0104364_10764	1	22.1213	23.6964	22.9088	NaN	22.3182	22.3182		PF02142;PF02786;PF02787	Carbamoyl-phosphate synthase L chain, ATP binding domain;Carbamoyl-phosphate synthetase large chain, oligomerisation domain;MGS-like domain
P. bryantii strain KHPX14	Ga0104364_108140	1	NaN	21.6497	21.6497	NaN	NaN	NaN		PF01000;PF01193;PF03118	Bacterial RNA polymerase, alpha chain C terminal domain;RNA polymerase Rpb3/Rpb11 dimerisation domain;RNA polymerase Rpb3/RpoA insert domain
P. bryantii strain KHPX14	Ga0104364_108148	1	NaN	26.1956	26.1956	NaN	NaN	NaN		PF00828	Ribosomal proteins 50S-L15, 50S-L18e, 60S-L27A
P. bryantii strain KHPX14	Ga0104364_108155;T496DRAFT_00393	5	24.7113	NaN	24.7113	NaN	23.5529	23.5529		PF00281;PF00673	ribosomal L5P family C-terminus;Ribosomal protein L5
P. bryantii strain KHPX14	Ga0104364_108164	2	27.1097	26.7897	26.9497	24.0659	24.898	24.4819		PF00181;PF03947	Ribosomal Proteins L2, C-terminal domain;Ribosomal Proteins L2, RNA binding domain
P. bryantii strain KHPX14	Ga0104364_108169	1	22.9232	NaN	22.9232	22.4908	22.8909	22.6908		PF00009;PF00679;PF03144;PF03764;PF14492	Elongation factor G C-terminus;Elongation Factor G, domain II;Elongation factor G, domain IV;Elongation factor Tu domain 2;Elongation factor Tu GTP binding domain
P. bryantii strain KHPX14	Ga0104364_108173	1	27.1244	25.0711	26.0977	22.4804	24.3625	23.4214		PF00623;PF04983;PF04997;PF04998;PF05000	RNA polymerase Rpb1, domain 1;RNA polymerase Rpb1, domain 2;RNA polymerase Rpb1, domain 3;RNA polymerase Rpb1, domain 4;RNA polymerase Rpb1, domain 5
P. bryantii strain KHPX14	Ga0104364_108174	1	NaN	NaN	NaN	20.5368	NaN	20.5368		PF00562;PF04560;PF04561;PF04563;PF04565;PF10385	RNA polymerase beta subunit;RNA polymerase beta subunit external 1 domain;RNA polymerase Rpb2, domain 2;RNA polymerase Rpb2, domain 3;RNA polymerase Rpb2, domain 6;RNA polymerase Rpb2, domain 7
P. bryantii strain KHPX14	Ga0104364_108191	1	23.0885	NaN	23.0885	NaN	NaN	NaN		PF00056;PF02866	lactate/malate dehydrogenase, alpha/beta C-terminal domain;lactate/malate dehydrogenase, NAD binding domain
P. bryantii strain KHPX14	Ga0104364_1084;Ga0104360_11320;T496DRAFT_00638;Ga0070636_11818	4	NaN	NaN	NaN	NaN	24.2476	24.2476		PF10609	NUBPL iron-transfer P-loop NTPase
P. bryantii strain KHPX14	Ga0104364_10842	1	25.1666	26.8494	26.008	25.2568	25.4597	25.3582		PF05681;PF05683	Fumarase C-terminus;Fumarate hydratase (Fumerase)
P. bryantii strain KHPX14	Ga0104364_10861;UBA1189_contig_2859_39;T496DRAFT_01681;Ga0070636_10512;Ga0104360_10116	5	24.9387	24.5651	24.7519	23.7634	23.5269	23.6452		PF00009;PF00679;PF03144	Elongation factor G C-terminus;Elongation factor Tu domain 2;Elongation factor Tu GTP binding domain
P. bryantii strain KHPX14	Ga0104364_10877	1	25.6378	26.9756	26.3067	24.2143	25.3076	24.761		PF00121	Triosephosphate isomerase
P. bryantii strain KHPX14	Ga0104364_11132	2	24.5705	24.3753	24.4729	25.3952	26.0351	25.7152		PF02952	L-fucose isomerase, C-terminal domain
R. albus strain KH2T6	Ga0104370_101229	1	NaN	NaN	NaN	NaN	24.3888	24.3888		PF00464	Serine hydroxymethyltransferase
R. albus strain KH2T6	Ga0104370_101246	1	23.5088	24.5228	24.0158	24.1878	23.7209	23.9543		PF00764	Arginosuccinate synthase
R. albus strain KH2T6	Ga0104370_10127	1	NaN	NaN	NaN	22.8071	22.3804	22.5938		PF00575;PF02401	LytB protein;S1 RNA binding domain
R. albus strain KH2T6	Ga0104370_101370	1	NaN	NaN	NaN	20.6787	NaN	20.6787		PF00156	Phosphoribosyl transferase domain
R. albus strain KH2T6	Ga0104370_101378	1	24.55	25.1247	24.8373	24.4417	24.3755	24.4086		PF00012	Hsp70 protein
R. albus strain KH2T6	Ga0104370_10142	2	25.6866	26.4356	26.0611	25.0612	26.0585	25.5599		PF01293	Phosphoenolpyruvate carboxykinase
R. albus strain KH2T6	Ga0104370_102102	1	NaN	23.5369	23.5369	NaN	NaN	NaN		PF00163;PF01479	Ribosomal protein S4/S9 N-terminal domain;S4 domain
R. albus strain KH2T6	Ga0104370_102103	1	24.6815	NaN	24.6815	22.8218	NaN	22.8218		PF01000;PF01193;PF03118	Bacterial RNA polymerase, alpha chain C terminal domain;RNA polymerase Rpb3/Rpb11 dimerisation domain;RNA polymerase Rpb3/RpoA insert domain
R. albus strain KH2T6	Ga0104370_102105	1	NaN	NaN	NaN	21.7286	22.2375	21.983		PF01676;PF06415	BPG-independent PGAM N-terminus (iPGM_N);Metalloenzyme superfamily
R. albus strain KH2T6	Ga0104370_102107;Ga0066885_102181	2	26.6579	25.4429	26.0504	26.7389	26.1811	26.46		PF00121	Triosephosphate isomerase
R. albus strain KH2T6	Ga0104370_102329	1	26.647	25.6399	26.1435	26.4796	25.3592	25.9194		PF00037;PF01257;PF01512;PF10531;PF10589	4Fe-4S binding domain;NADH-ubiquinone oxidoreductase-F iron-sulfur binding region;Respiratory-chain NADH dehydrogenase 51 Kd subunit;SLBB domain;Thioredoxin-like [2Fe-2S] ferredoxin
R. albus strain KH2T6	Ga0104370_102330	1	NaN	NaN	NaN	22.627	23.8851	23.256		PF00037;PF02256;PF02906;PF10588;PF13510	2Fe-2S iron-sulfur cluster binding domain;4Fe-4S binding domain;Iron hydrogenase small subunit;Iron only hydrogenase large subunit, C-terminal domain;NADH-ubiquinone oxidoreductase-G iron-sulfur binding region
R. albus strain KH2T6	Ga0104370_102356	1	NaN	NaN	NaN	21.17	NaN	21.17		PF02952	L-fucose isomerase, C-terminal domain
R. albus strain KH2T6	Ga0104370_102372;UBA1210_contig_76585_16;UBA1190_contig_29150_13;T497DRAFT_00634;T488DRAFT_02655;IE37DRAFT_01588;Ga0066885_11756;UBA1244_contig_157625_3;BOa_HiSeq_22850080	9	21.7969	NaN	21.7969	NaN	NaN	NaN		PF00890	FAD binding domain
R. albus strain KH2T6	Ga0104370_102387	1	23.9403	24.7457	24.343	23.4462	23.1659	23.306		PF00330;PF00694	Aconitase C-terminal domain;Aconitase family (aconitate hydratase)
R. albus strain KH2T6	Ga0104370_102391	1	22.7093	25.4201	24.0647	20.6443	21.2756	20.96		PF00180	Isocitrate/isopropylmalate dehydrogenase
R. albus strain KH2T6	Ga0104370_102418;UBA1210_contig_147537_11;T497DRAFT_01650;Ga0066885_12130;UBA1241_contig_183548_16;UBA1190_contig_106465_11	6	23.2843	NaN	23.2843	NaN	NaN	NaN		PF00133;PF08264;PF09334;PF13603	Anticodon-binding domain of tRNA;Leucyl-tRNA synthetase, Domain 2;tRNA synthetases class I (I, L, M and V);tRNA synthetases class I (M)
R. albus strain KH2T6	Ga0104370_102437	2	23.0351	22.3691	22.7021	23.1229	24.9596	24.0413		PF00208;PF02812	Glu/Leu/Phe/Val dehydrogenase, dimerisation domain;Glutamate/Leucine/Phenylalanine/Valine dehydrogenase
R. albus strain KH2T6	Ga0104370_10269	1	NaN	25.3516	25.3516	NaN	NaN	NaN	GH130	PF04041	beta-1,4-mannooligosaccharide phosphorylase
R. albus strain KH2T6	Ga0104370_10271	3	27.7725	27.6369	27.7047	26.9528	26.7501	26.8515		PF01558;PF01855;PF02775;PF10371;PF12838;PF17147	4Fe-4S dicluster domain;Domain of unknown function;Pyruvate ferredoxin/flavodoxin oxidoreductase;Pyruvate flavodoxin/ferredoxin oxidoreductase, thiamine diP-bdg;Pyruvate:ferredoxin oxidoreductase core domain II;Thiamine pyrophosphate enzyme, C-terminal TPP binding domain
R. albus strain KH2T6	Ga0104370_10274	1	NaN	NaN	NaN	19.9583	NaN	19.9583		PF00297	Ribosomal protein L3
R. albus strain KH2T6	Ga0104370_10280	1	NaN	NaN	NaN	22.6829	NaN	22.6829		PF00189;PF07650	KH domain;Ribosomal protein S3, C-terminal domain
R. albus strain KH2T6	Ga0104370_10295	1	NaN	NaN	NaN	22.1597	NaN	22.1597		PF00406;PF05191	Adenylate kinase;Adenylate kinase, active site lid
R. albus strain KH2T6	Ga0104370_10296	1	NaN	NaN	NaN	NaN	18.522	18.522		PF00557	Metallopeptidase family M24
R. albus strain KH2T6	Ga0104370_103101	1	24.9547	23.958	24.4564	22.5521	25.3827	23.9674		PF00586;PF02769	AIR synthase related protein, C-terminal domain;AIR synthase related protein, N-terminal domain
R. albus strain KH2T6	Ga0104370_103130	1	NaN	NaN	NaN	24.5852	NaN	24.5852
R. albus strain KH2T6	Ga0104370_103162	1	NaN	NaN	NaN	25.287	25.9095	25.5982		PF02915	Rubrerythrin
R. albus strain KH2T6	Ga0104370_103189	1	NaN	NaN	NaN	21.7655	NaN	21.7655	GH94	PF06165;PF17167	Glycosyl hydrolase 36 superfamily, catalytic domain;Glycosyltransferase family 36
R. albus strain KH2T6	Ga0104370_103320	4	26.5824	26.4911	26.5367	26.038	25.72	25.879		PF00118	TCP-1/cpn60 chaperonin family
R. albus strain KH2T6	Ga0104370_103349	1	NaN	NaN	NaN	NaN	22.6083	22.6083		PF00291	Pyridoxal-phosphate dependent enzyme
R. albus strain KH2T6	Ga0104370_10358	1	27.0502	26.7612	26.9057	25.3511	25.9503	25.6507		PF00009;PF03143;PF03144	Elongation factor Tu C-terminal domain;Elongation factor Tu domain 2;Elongation factor Tu GTP binding domain
R. albus strain KH2T6	Ga0104370_10359	1	23.6179	23.1866	23.4022	23.6347	25.3255	24.4801		PF00009;PF00679;PF03144;PF03764;PF14492	Elongation factor G C-terminus;Elongation Factor G, domain II;Elongation factor G, domain IV;Elongation factor Tu domain 2;Elongation factor Tu GTP binding domain
R. albus strain KH2T6	Ga0104370_10365	5	23.6494	NaN	23.6494	NaN	NaN	NaN		PF00623;PF04983;PF04997;PF04998;PF05000	RNA polymerase Rpb1, domain 1;RNA polymerase Rpb1, domain 2;RNA polymerase Rpb1, domain 3;RNA polymerase Rpb1, domain 4;RNA polymerase Rpb1, domain 5
R. albus strain KH2T6	Ga0104370_10378	1	NaN	NaN	NaN	20.8988	22.0945	21.4966		PF01053	Cys/Met metabolism PLP-dependent enzyme
R. albus strain KH2T6	Ga0104370_10495	1	23.2371	23.78	23.5085	NaN	NaN	NaN		PF01145;PF15975	Flotillin;SPFH domain / Band 7 family
R. albus strain KH2T6	Ga0104370_105120	1	NaN	NaN	NaN	19.4877	NaN	19.4877		PF00750;PF03485;PF05746	Arginyl tRNA synthetase N terminal domain;DALR anticodon binding domain;tRNA synthetases class I (R)
R. albus strain KH2T6	Ga0104370_105152	1	27.7771	27.4039	27.5905	26.512	26.3992	26.4556		PF00162	Phosphoglycerate kinase
R. albus strain KH2T6	Ga0104370_105160	1	26.0426	26.0524	26.0475	23.8602	NaN	23.8602		PF00389;PF02826	D-isomer specific 2-hydroxyacid dehydrogenase, catalytic domain;D-isomer specific 2-hydroxyacid dehydrogenase, NAD binding domain
R. albus strain KH2T6	Ga0104370_105163	2	NaN	NaN	NaN	23.6024	25.816	24.7092		PF00266	Aminotransferase class-V
R. albus strain KH2T6	Ga0104370_105203	1	26.8119	26.1754	26.4937	25.2523	27.0398	26.146
R. albus strain KH2T6	Ga0104370_105204	1	NaN	21.6048	21.6048	NaN	NaN	NaN		PF14057	GGGtGRT protein
R. albus strain KH2T6	Ga0104370_10553	2	28.5455	28.5244	28.5349	27.2966	28.9293	28.113		PF00208;PF02812	Glu/Leu/Phe/Val dehydrogenase, dimerisation domain;Glutamate/Leucine/Phenylalanine/Valine dehydrogenase
R. albus strain KH2T6	Ga0104370_10579	1	NaN	NaN	NaN	NaN	23.8323	23.8323		PF01250	Ribosomal protein S6
R. albus strain KH2T6	Ga0104370_106157;UBA1191_contig_54779_56	2	NaN	NaN	NaN	NaN	21.9467	21.9467		PF00133;PF08264;PF10458	Anticodon-binding domain of tRNA;tRNA synthetases class I (I, L, M and V);Valyl tRNA synthetase tRNA binding arm
R. albus strain KH2T6	Ga0104370_106168;UBA1210_contig_31706_21;UBA1190_contig_20127_13;T497DRAFT_01444;T488DRAFT_01794;IE37DRAFT_02357;Ga0066885_106177	7	NaN	23.9426	23.9426	NaN	NaN	NaN		PF00152;PF01336	OB-fold nucleic acid binding domain;tRNA synthetases class II (D, K and N)
R. albus strain KH2T6	Ga0104370_10642	1	NaN	NaN	NaN	NaN	22.8483	22.8483
R. albus strain KH2T6	Ga0104370_1074	1	NaN	NaN	NaN	NaN	24.7029	24.7029		PF13416	Bacterial extracellular solute-binding protein
R. albus strain KH2T6	Ga0104370_10796	1	NaN	NaN	NaN	NaN	23.5607	23.5607		PF01547	Bacterial extracellular solute-binding protein
R. albus strain KH2T6	Ga0104370_108114	1	NaN	24.6965	24.6965	23.5498	26.0849	24.8174		PF01118;PF02774	Semialdehyde dehydrogenase, dimerisation domain;Semialdehyde dehydrogenase, NAD binding domain
R. albus strain KH2T6	Ga0104370_10840	1	NaN	NaN	NaN	NaN	22.4686	22.4686		PF01765	Ribosome recycling factor
R. albus strain KH2T6	Ga0104370_10849	1	22.9148	22.326	22.6204	NaN	NaN	NaN		PF00342	Phosphoglucose isomerase
R. albus strain KH2T6	Ga0104370_109116	1	23.2284	NaN	23.2284	23.6311	23.8972	23.7642	CBM4-GH9-CBM37	PF00759;PF02018;PF02927	Carbohydrate binding domain;Cellulase N-terminal ig-like domain;Glycosyl hydrolase family 9
R. albus strain KH2T6	Ga0104370_109119;Ga0104370_11848	2	24.599	NaN	24.599	NaN	NaN	NaN	GH11-CBM22-CBM37-CE1;GH11-CBM22-CBM37-CE4	PF00457;PF01522;PF02018	Carbohydrate binding domain;Glycosyl hydrolases family 11;Polysaccharide deacetylase
R. albus strain KH2T6	Ga0104370_10973	1	NaN	26.4155	26.4155	NaN	NaN	NaN		PF00668	Condensation domain
R. albus strain KH2T6	Ga0104370_11044;Ga0104360_10129	2	NaN	NaN	NaN	19.8199	NaN	19.8199		PF16363	GDP-mannose 4,6 dehydratase
R. albus strain KH2T6	Ga0104370_11080	1	25.4609	25.2568	25.3588	23.4501	22.7023	23.0762		PF00005;PF03459	ABC transporter;TOBE domain
R. albus strain KH2T6	Ga0104370_11130	1	NaN	NaN	NaN	NaN	20.8875	20.8875
R. albus strain KH2T6	Ga0104370_11224;UBA1190_contig_12285_90	2	20.4341	NaN	20.4341	NaN	NaN	NaN		PF00889	Elongation factor TS
R. albus strain KH2T6	Ga0104370_11236	1	NaN	22.0943	22.0943	NaN	NaN	NaN		PF05167	Uncharacterised ACR (DUF711)
R. albus strain KH2T6	Ga0104370_11239;UBA1259_contig_186441_3;UBA1231_contig_17377_13	3	23.084	24.4571	23.7706	24.8265	25.5605	25.1935		PF00871	Acetokinase family
R. albus strain KH2T6	Ga0104370_11319	1	NaN	NaN	NaN	NaN	22.0174	22.0174		PF01225;PF02875;PF08245	Mur ligase family, catalytic domain;Mur ligase family, glutamate ligase domain;Mur ligase middle domain
R. albus strain KH2T6	Ga0104370_11332	2	30.1152	29.9632	30.0392	28.6007	29.9532	29.277		PF00391;PF01326;PF02896	PEP-utilising enzyme, mobile domain;PEP-utilising enzyme, TIM barrel domain;Pyruvate phosphate dikinase, PEP/pyruvate binding domain
R. albus strain KH2T6	Ga0104370_11354	1	NaN	NaN	NaN	22.1694	NaN	22.1694		PF00746	LPXTG cell wall anchor motif
R. albus strain KH2T6	Ga0104370_1136	1	NaN	25.4394	25.4394	NaN	22.2765	22.2765		PF00006;PF02874	ATP synthase alpha/beta family, beta-barrel domain;ATP synthase alpha/beta family, nucleotide-binding domain
R. albus strain KH2T6	Ga0104370_11372	1	NaN	NaN	NaN	NaN	17.6899	17.6899		PF01132;PF08207;PF09285	Elongation factor P (EF-P) KOW-like domain;Elongation factor P (EF-P) OB domain;Elongation factor P, C-terminal
R. albus strain KH2T6	Ga0104370_11454	1	NaN	NaN	NaN	23.0783	NaN	23.0783		PF00291	Pyridoxal-phosphate dependent enzyme
R. albus strain KH2T6	Ga0104370_11541	1	32.0421	32.4543	32.2482	29.643	30.8756	30.2593		PF00044;PF02800	Glyceraldehyde 3-phosphate dehydrogenase, C-terminal domain;Glyceraldehyde 3-phosphate dehydrogenase, NAD binding domain
R. albus strain KH2T6	Ga0104370_11542;UBA1194_contig_345_36;Mbr_WP_012956686.1;Ga0070258_10134	4	22.3501	23.0458	22.6979	22.419	27.2822	24.8506		PF00289;PF00364;PF00682;PF02436;PF02785;PF02786	Biotin carboxylase C-terminal domain;Biotin carboxylase, N-terminal domain;Biotin-requiring enzyme;Carbamoyl-phosphate synthase L chain, ATP binding domain;Conserved carboxylase domain;HMGL-like
R. albus strain KH2T6	Ga0104370_11649	1	NaN	24.6149	24.6149	NaN	NaN	NaN		PF00923	Transaldolase/Fructose-6-phosphate aldolase
R. albus strain KH2T6	Ga0104370_11723	1	23.7644	23.4354	23.5999	NaN	23.7113	23.7113		PF16654	Diaminopimelic acid dehydrogenase C-terminal domain
R. albus strain KH2T6	Ga0104370_11736	1	NaN	NaN	NaN	NaN	21.6152	21.6152		PF11104	14-3-3 protein;Type IV pilus assembly protein PilM
R. albus strain KH2T6	Ga0104370_1236	1	28.2227	29.3802	28.8015	27.1172	28.1078	27.6125		PF01450;PF07991	Acetohydroxy acid isomeroreductase, catalytic domain;Acetohydroxy acid isomeroreductase, NADPH-binding domain
R. albus strain KH2T6	Ga0104370_12418	1	NaN	22.3481	22.3481	NaN	NaN	NaN		PF00216	Bacterial DNA-binding protein
R. albus strain KH2T6	Ga0104370_1247	1	NaN	24.9419	24.9419	NaN	NaN	NaN		PF00390;PF03949	Malic enzyme, NAD binding domain;Malic enzyme, N-terminal domain
R. albus strain KH2T6	Ga0104370_1308	2	31.6978	31.1238	31.4108	28.8858	27.5281	28.2069		PF00240	Ubiquitin family
R. albus strain KH2T6	Ga0104370_13310	1	24.8313	25.3178	25.0746	NaN	22.4681	22.4681		PF00171;PF00465	Aldehyde dehydrogenase family;Iron-containing alcohol dehydrogenase
Rumen methanol enrichment MEC1 Co-culture	Ga0117888_10000139	1	NaN	NaN	NaN	NaN	22.2812	22.2812		PF01145	SPFH domain / Band 7 family
Rumen methanol enrichment MEC1 Co-culture	Ga0117888_100002295	1	NaN	NaN	NaN	25.8106	25.5888	25.6997		PF00012	Hsp70 protein
Rumen methanol enrichment MEC1 Co-culture	Ga0117888_10000292	1	NaN	NaN	NaN	22.9274	NaN	22.9274		PF00113;PF03952	Enolase, C-terminal TIM barrel domain;Enolase, N-terminal domain
Rumen methanol enrichment MEC1 Co-culture	Ga0117888_100003241	1	NaN	23.3209	23.3209	NaN	NaN	NaN		PF00009;PF00679;PF03144;PF03764;PF14492	Elongation factor G C-terminus;Elongation Factor G, domain II;Elongation factor G, domain IV;Elongation factor Tu domain 2;Elongation factor Tu GTP binding domain
Rumen methanol enrichment MEC1 Co-culture	Ga0117888_100003242	1	NaN	24.0252	24.0252	NaN	21.5284	21.5284		PF00009;PF03143;PF03144	Elongation factor Tu C-terminal domain;Elongation factor Tu domain 2;Elongation factor Tu GTP binding domain
Rumen methanol enrichment MEC1 Co-culture	Ga0117888_10000488;T488DRAFT_00506;IE37DRAFT_00077;Ga0066885_102291	8	23.5081	23.7186	23.6134	24.4001	24.3064	24.3532		PF03477;PF13597	Anaerobic ribonucleoside-triphosphate reductase;ATP cone domain
Rumen methanol enrichment MEC1 Co-culture	Ga0117888_1000683	1	28.0122	27.5245	27.7683	24.3393	22.704	23.5217		PF13561	Enoyl-(Acyl carrier protein) reductase
Rumen methanol enrichment MEC1 Co-culture	Ga0117888_1000763;UBA1233_contig_116518_14	2	NaN	23.097	23.097	NaN	NaN	NaN		PF00005;PF08402	ABC transporter;TOBE domain
Rumen methanol enrichment MEC1 Co-culture	Ga0117888_1002474	4	24.2017	24.575	24.3883	23.6283	24.6545	24.1414		PF00113;PF03952	Enolase, C-terminal TIM barrel domain;Enolase, N-terminal domain
Rumen methanol enrichment MEC1 Co-culture	Ga0117888_1002961	1	NaN	NaN	NaN	NaN	21.2844	21.2844		PF02463	RecF/RecN/SMC N terminal domain
Rumen methanol enrichment MEC1 Co-culture	Ga0117888_1003002	1	27.7451	24.1803	25.9627	24.4914	NaN	24.4914		PF00183;PF13589	Histidine kinase-, DNA gyrase B-, and HSP90-like ATPase;Hsp90 protein
Rumen methanol enrichment MEC1 Co-culture	Ga0117888_1003392	1	29.5823	27.6436	28.6129	26.9981	27.3011	27.1496		PF00009;PF03143;PF03144	Elongation factor Tu C-terminal domain;Elongation factor Tu domain 2;Elongation factor Tu GTP binding domain
Rumen methanol enrichment MEC1 Co-culture	Ga0117888_1004593;UBA1257_contig_86210_4;UBA1173_contig_1337_108	3	23.1639	NaN	23.1639	NaN	NaN	NaN		PF01370	NAD dependent epimerase/dehydratase family
Rumen methanol enrichment MEC1 Co-culture	Ga0117888_1004821;UBA1206_contig_1075_15;UBA1267_contig_264454_6;UBA1212_contig_12513_84;UBA1258_contig_410718_3;UBA1246_contig_90885_5;UBA1255_contig_223369_7;Ga0117888_100003245	8	22.9326	NaN	22.9326	NaN	NaN	NaN		PF00005	ABC transporter
Rumen methanol enrichment MEC1 Co-culture	Ga0117888_1004951	1	NaN	NaN	NaN	24.0164	NaN	24.0164		PF01232;PF08125	Mannitol dehydrogenase C-terminal domain;Mannitol dehydrogenase Rossmann domain
Rumen methanol enrichment MEC1 Co-culture	Ga0117888_1005922	1	NaN	NaN	NaN	25.8839	NaN	25.8839		PF00208;PF02812	Glu/Leu/Phe/Val dehydrogenase, dimerisation domain;Glutamate/Leucine/Phenylalanine/Valine dehydrogenase
Rumen methanol enrichment MEC1 Co-culture	Ga0117888_1010741;Ga0117888_1397031	2	24.4449	NaN	24.4449	NaN	NaN	NaN		PF00342	Phosphoglucose isomerase
Rumen methanol enrichment MEC1 Co-culture	Ga0117888_1027271	1	NaN	NaN	NaN	NaN	23.4024	23.4024		PF02249;PF02745	Methyl-coenzyme M reductase alpha subunit, C-terminal domain;Methyl-coenzyme M reductase alpha subunit, N-terminal domain
Rumen methanol enrichment MEC1 Co-culture	Ga0117888_1030241	1	NaN	NaN	NaN	22.1168	22.8656	22.4912
Rumen methanol enrichment MEC1 Co-culture	Ga0117888_1220891;Ga0117888_1118751	2	NaN	NaN	NaN	NaN	25.9326	25.9326		PF01950	Fructose-1,6-bisphosphatase
Rumen methanol enrichment MEC1 Co-culture	Ga0117888_1258551;Ga0117888_1406011;Ga0117888_1276601;Ga0117888_1206901;Ga0117888_1059911;Ga0117888_1039841;Ga0117888_1018211	7	NaN	21.0057	21.0057	NaN	NaN	NaN		PF12176	Methanol-cobalamin methyltransferase B subunit
Rumen methanol enrichment MEC1 Co-culture	Ga0117888_1384861	1	NaN	NaN	NaN	23.3934	NaN	23.3934		PF02783	Methyl-coenzyme M reductase beta subunit, N-terminal domain
Rumen methanol enrichment MEC1 Co-culture	Ga0117888_1418571;Ga0117888_1491121;Ga0117888_1139141;Ga0117888_1072051;Ga0117888_1373991;Ga0117888_1343971	6	30.2849	30.8631	30.574	28.0539	29.4198	28.7369		PF14574	Domain of unknown function (DUF4445)
Rumen methanol enrichment MEC1 Co-culture	Ga0117888_1425051;Ga0117888_1395931;Ga0117888_1147361;Ga0117888_1032981	4	NaN	NaN	NaN	23.4269	NaN	23.4269		PF02745	Methyl-coenzyme M reductase alpha subunit, N-terminal domain
Rumen methanol enrichment MEC1 Co-culture	Ga0117888_1454751;Ga0117888_1269181;UBA1259_contig_19421_8;UBA1224_contig_22793_28;UBA1267_contig_510448_1;UBA1230_contig_118147_9;UBA1262_contig_101749_1;UBA1212_contig_24679_11;UBA1260_contig_209419_14;UBA1248_contig_135719_17;UBA1243_contig_8436_19;UBA1210_contig_21561_35;UBA1190_contig_30525_3;T497DRAFT_00401;IE37DRAFT_02023;Ga0104370_12413;Ga0066885_105122;UBA1221_contig_44898_31;UBA1206_con…	33	NaN	NaN	NaN	NaN	23.2862	23.2862		PF00005	ABC transporter
Rumen methanol enrichment MEC1 Co-culture	Ga0117888_1465611;Ga0117888_1280661;Ga0117888_1016971	3	NaN	23.6055	23.6055	NaN	NaN	NaN		PF00118	TCP-1/cpn60 chaperonin family
Rumen methanol enrichment MEC1 Co-culture	Ga0117888_1481231;Ga0117888_1477941	2	NaN	NaN	NaN	NaN	23.5244	23.5244		PF12176	Methanol-cobalamin methyltransferase B subunit
R. flavefaciens strain SAb67	IE37DRAFT_00171	1	23.4207	23.6021	23.5114	NaN	NaN	NaN		PF00162	Phosphoglycerate kinase
R. flavefaciens strain SAb67	IE37DRAFT_00536	1	25.3053	25.7343	25.5198	23.9964	25.1102	24.5533
R. flavefaciens strain SAb67	IE37DRAFT_01326;T488DRAFT_02200	5	23.4235	NaN	23.4235	24.2544	NaN	24.2544		PF00181;PF03947	Ribosomal Proteins L2, C-terminal domain;Ribosomal Proteins L2, RNA binding domain
R. flavefaciens strain SAb67	IE37DRAFT_01730;UBA1210_contig_1235_3;T497DRAFT_00758;T497DRAFT_02031;T488DRAFT_02396;UBA1201_contig_7944_21;UBA1210_contig_28018_38;Ga0104370_10529	15	23.916	26.1063	25.0112	24.2614	25.876	25.0687		PF01228;PF02901	Glycine radical;Pyruvate formate lyase-like
R. flavefaciens strain SAb67	IE37DRAFT_02053;T488DRAFT_01020	2	NaN	NaN	NaN	NaN	21.863	21.863		PF00208;PF02812	Glu/Leu/Phe/Val dehydrogenase, dimerisation domain;Glutamate/Leucine/Phenylalanine/Valine dehydrogenase
R. flavefaciens strain SAb67	IE37DRAFT_02439	1	NaN	NaN	NaN	NaN	24.3707	24.3707		PF00044;PF02800	Glyceraldehyde 3-phosphate dehydrogenase, C-terminal domain;Glyceraldehyde 3-phosphate dehydrogenase, NAD binding domain
R. flavefaciens strain SAb67	IE37DRAFT_02737;T488DRAFT_00650	2	22.0911	NaN	22.0911	NaN	NaN	NaN
R. flavefaciens strain SAb67	IE37DRAFT_02934	1	23.2819	NaN	23.2819	NaN	NaN	NaN		PF00185;PF02729	Aspartate/ornithine carbamoyltransferase, Asp/Orn binding domain;Aspartate/ornithine carbamoyltransferase, carbamoyl-P binding domain
Anaeromyces robustus v1.0	jgi|Anasp1|112561;jgi|Orpsp1_1|1182459;jgi|Pirfi3|581072;jgi|Neosp1|391616;jgi|Neosp1|437718	5	NaN	NaN	NaN	NaN	21.4378	21.4378		PF01399;PF10602	26S proteasome subunit RPN7;PCI domain
Anaeromyces robustus v1.0	jgi|Anasp1|135426;jgi|Neosp1|706886;jgi|Neosp1|377568;jgi|Pirfi3|586927	4	NaN	NaN	NaN	17.5025	NaN	17.5025		PF00009;PF00679;PF03144;PF03764;PF14492	Elongation factor G C-terminus;Elongation Factor G, domain II;Elongation factor G, domain IV;Elongation factor Tu domain 2;Elongation factor Tu GTP binding domain
Anaeromyces robustus v1.0	jgi|Anasp1|195360;jgi|Neosp1|517791;jgi|Neosp1|677900;jgi|Neosp1|465135;jgi|Pirfi3|582982;jgi|Neosp1|674460	6	NaN	NaN	NaN	22.5857	NaN	22.5857		PF00326;PF07676	Prolyl oligopeptidase family;WD40-like Beta Propeller Repeat
Anaeromyces robustus v1.0	jgi|Anasp1|197314;jgi|Pirfi3|582793;jgi|PirE2_1|51612	3	NaN	NaN	NaN	25.2584	24.6834	24.9709		PF03501	Plectin/S10 domain
Anaeromyces robustus v1.0	jgi|Anasp1|198187;jgi|Orpsp1_1|1175195;jgi|Neosp1|663126;jgi|Pirfi3|587705;jgi|PirE2_1|55204	5	NaN	NaN	NaN	22.2973	NaN	22.2973		PF01842;PF10369	ACT domain;Small subunit of acetolactate synthase
Anaeromyces robustus v1.0	jgi|Anasp1|200379;jgi|Pirfi3|584808	2	NaN	NaN	NaN	20.8344	NaN	20.8344		PF00682;PF08502	HMGL-like;LeuA allosteric (dimerisation) domain
Anaeromyces robustus v1.0	jgi|Anasp1|205588;jgi|Neosp1|708789;jgi|Neosp1|522214	3	NaN	21.3595	21.3595	22.8336	22.0754	22.4545		PF01262;PF05222	Alanine dehydrogenase/PNT, C-terminal domain;Alanine dehydrogenase/PNT, N-terminal domain
Anaeromyces robustus v1.0	jgi|Anasp1|206074	1	NaN	NaN	NaN	22.2423	NaN	22.2423		PF01053	Cys/Met metabolism PLP-dependent enzyme
Anaeromyces robustus v1.0	jgi|Anasp1|207574	1	23.6214	23.1869	23.4041	24.8726	24.3692	24.6209		PF00120;PF12437	Glutamine synthetase type III N terminal;Glutamine synthetase, catalytic domain
Anaeromyces robustus v1.0	jgi|Anasp1|213123;jgi|Pirfi3|310229;jgi|Neosp1|523809;jgi|Neosp1|409946	4	NaN	NaN	NaN	26.1341	24.8562	25.4952		PF00069	Protein kinase domain
Anaeromyces robustus v1.0	jgi|Anasp1|214682	1	24.327	24.6978	24.5124	26.5793	25.6053	26.0923		PF00162	Phosphoglycerate kinase
Anaeromyces robustus v1.0	jgi|Anasp1|215005;jgi|Pirfi3|331442;jgi|PirE2_1|21343;jgi|Neosp1|383662	5	23.3446	23.238	23.2913	24.2336	23.3393	23.7865		PF00400;PF12894	Anaphase-promoting complex subunit 4 WD40 domain;WD domain, G-beta repeat
Anaeromyces robustus v1.0	jgi|Anasp1|218168	1	NaN	NaN	NaN	NaN	23.4454	23.4454	GT35	PF00343	Carbohydrate phosphorylase
Anaeromyces robustus v1.0	jgi|Anasp1|220921;jgi|Orpsp1_1|1190481;jgi|PirE2_1|39603	4	NaN	22.8828	22.8828	23.0084	NaN	23.0084		PF00373;PF01608;PF08913;PF09141;PF09379;PF16511	FERM central domain;FERM N-terminal domain;I/LWEQ domain;N-terminal or F0 domain of Talin-head FERM;Talin, middle domain;Vinculin Binding Site
Anaeromyces robustus v1.0	jgi|Anasp1|222938	1	26.0302	27.6568	26.8435	NaN	NaN	NaN		PF00827	Ribosomal L15
Anaeromyces robustus v1.0	jgi|Anasp1|224785;jgi|PirE2_1|67577	2	25.1062	NaN	25.1062	26.0353	NaN	26.0353		PF00572	Ribosomal protein L13
Anaeromyces robustus v1.0	jgi|Anasp1|226628;jgi|Neosp1|395069;jgi|Neosp1|390021	3	NaN	NaN	NaN	22.1599	21.6448	21.9024		PF01228;PF02901	Glycine radical;Pyruvate formate lyase-like
Anaeromyces robustus v1.0	jgi|Anasp1|227832	4	22.9154	23.1142	23.0148	26.8359	25.8627	26.3493		PF00709	Adenylosuccinate synthetase
Anaeromyces robustus v1.0	jgi|Anasp1|228457;jgi|Anasp1|215745;jgi|Anasp1|289668;jgi|Anasp1|264618	17	NaN	NaN	NaN	24.0269	NaN	24.0269		PF01228;PF02901	Glycine radical;Pyruvate formate lyase-like
Anaeromyces robustus v1.0	jgi|Anasp1|229625;jgi|PirE2_1|4872;jgi|Anasp1|229624;jgi|Neosp1|660521;jgi|Neosp1|386367	5	NaN	NaN	NaN	20.1437	NaN	20.1437		PF00501	AMP-binding enzyme
Anaeromyces robustus v1.0	jgi|Anasp1|23020	1	NaN	NaN	NaN	21.1607	NaN	21.1607		PF00156	Phosphoribosyl transferase domain
Anaeromyces robustus v1.0	jgi|Anasp1|231997;jgi|Pirfi3|582177;jgi|PirE2_1|21108	3	23.5397	22.9417	23.2407	26.9398	24.9771	25.9585		PF00408;PF02878	Phosphoglucomutase/phosphomannomutase, alpha/beta/alpha domain I;Phosphoglucomutase/phosphomannomutase, C-terminal domain
Anaeromyces robustus v1.0	jgi|Anasp1|232283	1	NaN	NaN	NaN	24.6552	NaN	24.6552		PF00012	Hsp70 protein
Anaeromyces robustus v1.0	jgi|Anasp1|232339;jgi|PirE2_1|42384;jgi|Pirfi3|350579;jgi|Orpsp1_1|1181058	4	NaN	NaN	NaN	21.3409	NaN	21.3409		PF02569	Pantoate-beta-alanine ligase
Anaeromyces robustus v1.0	jgi|Anasp1|232357	1	NaN	NaN	NaN	25.8102	23.8732	24.8417		PF00113;PF03952	Enolase, C-terminal TIM barrel domain;Enolase, N-terminal domain
Anaeromyces robustus v1.0	jgi|Anasp1|232931;jgi|Anasp1|270107;jgi|Neosp1|388307;jgi|Neosp1|388295;jgi|Anasp1|330997;jgi|Anasp1|330764;jgi|Anasp1|329298;jgi|Neosp1|675896;jgi|Neosp1|675892;jgi|Neosp1|662408;jgi|Neosp1|675053;jgi|Neosp1|675051;jgi|Neosp1|674304;jgi|Neosp1|674298;jgi|Neosp1|674297;jgi|Neosp1|674296;jgi|Neosp1|513355;jgi|Orpsp1_1|1187392;jgi|Anasp1|324845	19	NaN	NaN	NaN	NaN	21.2907	21.2907		PF00083	Sugar (and other) transporter
Anaeromyces robustus v1.0	jgi|Anasp1|233234;jgi|Anasp1|228288	2	NaN	NaN	NaN	NaN	25.9596	25.9596	GH48-DOC2-DOC2	PF02011;PF02013	Cellulose or protein binding domain;Glycosyl hydrolase family 48
Anaeromyces robustus v1.0	jgi|Anasp1|233237;jgi|Pirfi3|319631;jgi|PirE2_1|58886;jgi|Orpsp1_1|1174619	5	NaN	22.6667	22.6667	23.2634	NaN	23.2634		PF01399	PCI domain
Anaeromyces robustus v1.0	jgi|Anasp1|234455	1	NaN	NaN	NaN	NaN	19.4613	19.4613		PF13793;PF14572	N-terminal domain of ribose phosphate pyrophosphokinase;Phosphoribosyl synthetase-associated domain
Anaeromyces robustus v1.0	jgi|Anasp1|239157;jgi|Anasp1|297586;jgi|Neosp1|451462;jgi|Neosp1|381785;jgi|PirE2_1|18352	6	25.1939	24.8916	25.0427	27.6379	26.5472	27.0925		PF00821;PF17297	Phosphoenolpyruvate carboxykinase C-terminal P-loop domain;Phosphoenolpyruvate carboxykinase N-terminal domain
Anaeromyces robustus v1.0	jgi|Anasp1|242540;jgi|Orpsp1_1|1188177;jgi|Neosp1|519592;jgi|Neosp1|700676	4	NaN	NaN	NaN	NaN	22.7983	22.7983		PF03028;PF07728;PF08385;PF08393;PF12774;PF12775;PF12777;PF12780;PF12781	AAA domain (dynein-related subfamily);ATP-binding dynein motor region D5;Dynein heavy chain and region D6 of dynein motor;Dynein heavy chain, N-terminal region 1;Dynein heavy chain, N-terminal region 2;Hydrolytic ATP binding site of dynein motor region D1;Microtubule-binding stalk of dynein motor;P-loop containing dynein motor region D3;P-loop containing dynein motor region D4
Anaeromyces robustus v1.0	jgi|Anasp1|246655;jgi|Orpsp1_1|1181892;jgi|Anasp1|276695	3	22.1843	NaN	22.1843	NaN	NaN	NaN		PF01512;PF10531;PF10589	NADH-ubiquinone oxidoreductase-F iron-sulfur binding region;Respiratory-chain NADH dehydrogenase 51 Kd subunit;SLBB domain
Anaeromyces robustus v1.0	jgi|Anasp1|246911	1	NaN	NaN	NaN	22.6285	NaN	22.6285		PF00168	C2 domain
Anaeromyces robustus v1.0	jgi|Anasp1|249534;jgi|Neosp1|465230	4	NaN	24.5584	24.5584	25.8009	24.3853	25.0931		PF01118;PF02774	Semialdehyde dehydrogenase, dimerisation domain;Semialdehyde dehydrogenase, NAD binding domain
Anaeromyces robustus v1.0	jgi|Anasp1|250849;jgi|Orpsp1_1|1181324;jgi|PirE2_1|20232;jgi|Neosp1|702813;jgi|Neosp1|391788	5	24.1875	23.5579	23.8727	26.1102	24.3038	25.207		PF00276;PF03939	Ribosomal protein L23;Ribosomal protein L23, N-terminal domain
Anaeromyces robustus v1.0	jgi|Anasp1|261517	3	NaN	NaN	NaN	24.044	NaN	24.044		PF00026	Eukaryotic aspartyl protease
Anaeromyces robustus v1.0	jgi|Anasp1|261997;jgi|PirE2_1|69833	2	23.957	24.5739	24.2654	26.8757	24.9096	25.8926		PF00327;PF08079	Ribosomal L30 N-terminal domain;Ribosomal protein L30p/L7e
Anaeromyces robustus v1.0	jgi|Anasp1|262816	1	NaN	NaN	NaN	23.7614	NaN	23.7614		PF00107;PF08240	Alcohol dehydrogenase GroES-like domain;Zinc-binding dehydrogenase
Anaeromyces robustus v1.0	jgi|Anasp1|263169;jgi|PirE2_1|44889;jgi|Pirfi3|359793;jgi|Anasp1|215641;jgi|Neosp1|703490;jgi|PirE2_1|18977;jgi|Pirfi3|586191;jgi|Neosp1|700492;jgi|Anasp1|324657;jgi|Neosp1|700270;jgi|Neosp1|704171	11	20.3021	NaN	20.3021	21.529	20.0501	20.7895		PF00004;PF02861;PF07724;PF10431	AAA domain (Cdc48 subfamily);ATPase family associated with various cellular activities (AAA);Clp amino terminal domain, pathogenicity island component;C-terminal, D2-small domain, of ClpB protein
Anaeromyces robustus v1.0	jgi|Anasp1|263474;jgi|Pirfi3|583064	2	NaN	NaN	NaN	NaN	21.4071	21.4071		PF00071	Ras family
Anaeromyces robustus v1.0	jgi|Anasp1|264583;jgi|Orpsp1_1|1180290;jgi|Orpsp1_1|1179130	3	21.3469	NaN	21.3469	NaN	NaN	NaN		PF00458;PF03129;PF13393	Anticodon binding domain;Histidyl-tRNA synthetase;WHEP-TRS domain
Anaeromyces robustus v1.0	jgi|Anasp1|268134;jgi|PirE2_1|70066	3	NaN	24.2903	24.2903	24.6437	25.1651	24.9044		PF01522	Polysaccharide deacetylase
Anaeromyces robustus v1.0	jgi|Anasp1|272528;jgi|Pirfi3|587972;jgi|PirE2_1|50436;jgi|Neosp1|457841;jgi|Anasp1|297504;jgi|Neosp1|519637;jgi|Orpsp1_1|1177835	7	28.5321	28.5984	28.5653	31.4599	29.1587	30.3093		PF00022	Actin
Anaeromyces robustus v1.0	jgi|Anasp1|282071	1	NaN	NaN	NaN	NaN	20.0605	20.0605
Anaeromyces robustus v1.0	jgi|Anasp1|284318	1	22.4436	NaN	22.4436	23.3277	22.4281	22.8779		PF01399	PCI domain
Anaeromyces robustus v1.0	jgi|Anasp1|286522	1	NaN	NaN	NaN	NaN	21.2377	21.2377		PF03590	Aspartate-ammonia ligase
Anaeromyces robustus v1.0	jgi|Anasp1|286546;jgi|Anasp1|282763;jgi|Anasp1|287866;jgi|Anasp1|282760;jgi|Anasp1|272782	5	23.6425	22.6706	23.1566	24.0382	23.1851	23.6116		PF01228;PF02901	Glycine radical;Pyruvate formate lyase-like
Anaeromyces robustus v1.0	jgi|Anasp1|287068;jgi|Neosp1|508324;jgi|Orpsp1_1|1176267;jgi|Orpsp1_1|1178324;jgi|Neosp1|702792;jgi|Anasp1|330605	6	NaN	NaN	NaN	23.9306	23.955	23.9428	GH43;GH43-CBM6;GH43-CBM6-CBM13-DOC2-DOC2;GH43-CBM6-DOC2-DOC2	PF02013;PF03422;PF04616;PF14200	Carbohydrate binding module (family 6);Cellulose or protein binding domain;Glycosyl hydrolases family 43;Ricin-type beta-trefoil lectin domain-like
Anaeromyces robustus v1.0	jgi|Anasp1|288163;jgi|Orpsp1_1|1182486;jgi|Anasp1|295755;jgi|Neosp1|676530;jgi|Neosp1|502164;jgi|Pirfi3|323414	6	NaN	NaN	NaN	19.2662	NaN	19.2662		PF04499	SIT4 phosphatase-associated protein
Anaeromyces robustus v1.0	jgi|Anasp1|288274;jgi|Anasp1|219178;jgi|Neosp1|386731	3	NaN	NaN	NaN	21.755	NaN	21.755		PF00118	TCP-1/cpn60 chaperonin family
Anaeromyces robustus v1.0	jgi|Anasp1|289444	1	NaN	NaN	NaN	NaN	22.2747	22.2747		PF00320	GATA zinc finger
Anaeromyces robustus v1.0	jgi|Anasp1|290275;jgi|Neosp1|703367	2	25.4638	24.8906	25.1772	25.4284	25.9428	25.6856		PF00180	Isocitrate/isopropylmalate dehydrogenase
Anaeromyces robustus v1.0	jgi|Anasp1|291715;jgi|Orpsp1_1|1184853;jgi|PirE2_1|47753;jgi|Orpsp1_1|1182390;jgi|Pirfi3|588154;jgi|Pirfi3|319457;jgi|PirE2_1|20032;jgi|Neosp1|699208;jgi|Neosp1|667766;jgi|Neosp1|391249;jgi|Anasp1|298512;jgi|Anasp1|222538	12	NaN	23.5442	23.5442	26.2027	24.8879	25.5453		PF00312;PF08069	Ribosomal protein S15;Ribosomal S13/S15 N-terminal domain
Anaeromyces robustus v1.0	jgi|Anasp1|292456;jgi|PirE2_1|68711;jgi|Neosp1|375947	3	NaN	NaN	NaN	23.3748	NaN	23.3748		PF00342	Phosphoglucose isomerase
Anaeromyces robustus v1.0	jgi|Anasp1|292784	1	21.1211	20.7103	20.9157	23.4348	22.5048	22.9698		PF01228;PF02901	Glycine radical;Pyruvate formate lyase-like
Anaeromyces robustus v1.0	jgi|Anasp1|293207;jgi|Neosp1|382173;jgi|PirE2_1|46068;jgi|PirE2_1|40867;jgi|PirE2_1|43644	5	NaN	NaN	NaN	NaN	21.6135	21.6135	GH9-DOC2-DOC2;GH9-DOC2-DOC2-DOC2	PF00759;PF02013	Cellulose or protein binding domain;Glycosyl hydrolase family 9
Anaeromyces robustus v1.0	jgi|Anasp1|293559	3	NaN	NaN	NaN	22.1133	NaN	22.1133		PF00365	Phosphofructokinase
Anaeromyces robustus v1.0	jgi|Anasp1|294722;jgi|PirE2_1|6200;jgi|Pirfi3|328482	3	NaN	NaN	NaN	21.2245	NaN	21.2245		PF03810;PF08389;PF08767	CRM1 C terminal;Exportin 1-like protein;Importin-beta N-terminal domain
Anaeromyces robustus v1.0	jgi|Anasp1|294808;jgi|Orpsp1_1|1178592;jgi|PirE2_1|19675	3	NaN	NaN	NaN	23.4717	NaN	23.4717	GH3-DOC2-DOC2-DOC2	PF00933;PF01915;PF02013;PF14310	Cellulose or protein binding domain;Fibronectin type III-like domain;Glycosyl hydrolase family 3 C-terminal domain;Glycosyl hydrolase family 3 N terminal domain
Anaeromyces robustus v1.0	jgi|Anasp1|294859	1	NaN	NaN	NaN	19.6691	NaN	19.6691		PF13646	HEAT repeats
Anaeromyces robustus v1.0	jgi|Anasp1|295217	1	25.235	24.8799	25.0575	27.2616	27.2841	27.2729		PF00821;PF17297	Phosphoenolpyruvate carboxykinase C-terminal P-loop domain;Phosphoenolpyruvate carboxykinase N-terminal domain
Anaeromyces robustus v1.0	jgi|Anasp1|295451	1	NaN	22.9431	22.9431	NaN	NaN	NaN
Anaeromyces robustus v1.0	jgi|Anasp1|296241;jgi|PirE2_1|66998;jgi|Pirfi3|340721	3	23.5039	23.4189	23.4614	28.4091	25.1354	26.7723		PF03435;PF16653	Saccharopine dehydrogenase C-terminal domain;Saccharopine dehydrogenase NADP binding domain
Anaeromyces robustus v1.0	jgi|Anasp1|296270;jgi|Neosp1|380076;jgi|PirE2_1|66036;jgi|Orpsp1_1|1189257;jgi|Pirfi3|405194;jgi|Neosp1|384259	6	23.67	NaN	23.67	24.2744	NaN	24.2744		PF00227	Proteasome subunit
Anaeromyces robustus v1.0	jgi|Anasp1|296357;jgi|Neosp1|662725;jgi|Neosp1|200796;jgi|Neosp1|439315;jgi|Neosp1|392645	5	NaN	NaN	NaN	NaN	20.8017	20.8017	CBM35-GH26-DOC2-DOC2;CBM35-GH26-DOC2-DOC2-DOC2-DOC2-DOC2	PF02013;PF02156;PF16990	Carbohydrate binding module (family 35);Cellulose or protein binding domain;Glycosyl hydrolase family 26
Anaeromyces robustus v1.0	jgi|Anasp1|298180	1	NaN	22.6728	22.6728	24.3554	25.2981	24.8267		PF00085;PF13848	Thioredoxin;Thioredoxin-like domain
Anaeromyces robustus v1.0	jgi|Anasp1|298546;jgi|PirE2_1|19734	2	NaN	22.038	22.038	NaN	NaN	NaN		PF00168	C2 domain
Anaeromyces robustus v1.0	jgi|Anasp1|298613;jgi|PirE2_1|20505	3	NaN	22.9693	22.9693	24.0341	23.4297	23.7319		PF00586;PF01071;PF02769;PF02843;PF02844	AIR synthase related protein, C-terminal domain;AIR synthase related protein, N-terminal domain;Phosphoribosylglycinamide synthetase, ATP-grasp (A) domain;Phosphoribosylglycinamide synthetase, C domain;Phosphoribosylglycinamide synthetase, N domain
Anaeromyces robustus v1.0	jgi|Anasp1|325252;jgi|Anasp1|325251	2	NaN	NaN	NaN	NaN	23.3589	23.3589		PF05368	NmrA-like family
Anaeromyces robustus v1.0	jgi|Anasp1|325775	1	22.2115	21.801	22.0062	25.885	24.6638	25.2744	GT8	PF01501	Glycosyl transferase family 8
Anaeromyces robustus v1.0	jgi|Anasp1|325805;jgi|Anasp1|324931	4	NaN	22.7178	22.7178	23.9926	24.2798	24.1362		PF01450;PF07991	Acetohydroxy acid isomeroreductase, catalytic domain;Acetohydroxy acid isomeroreductase, NADPH-binding domain
Anaeromyces robustus v1.0	jgi|Anasp1|325830	1	NaN	NaN	NaN	NaN	22.7255	22.7255	GH48-DOC2-DOC2	PF02011;PF02013	Cellulose or protein binding domain;Glycosyl hydrolase family 48
Anaeromyces robustus v1.0	jgi|Anasp1|326327;jgi|PirE2_1|65896;jgi|Neosp1|425683;jgi|Orpsp1_1|1177180	4	26.7329	NaN	26.7329	26.9312	25.8914	26.4113		PF00056;PF02866	lactate/malate dehydrogenase, alpha/beta C-terminal domain;lactate/malate dehydrogenase, NAD binding domain
Anaeromyces robustus v1.0	jgi|Anasp1|327659;jgi|Neosp1|705268;jgi|Pirfi3|263833;jgi|Neosp1|310828;jgi|PirE2_1|31752;jgi|Neosp1|697225;jgi|Neosp1|706654;UBA1181_contig_886_208;UBA1181_contig_886_209	9	NaN	NaN	NaN	NaN	24.4274	24.4274	CE15;CE15-DOC2-DOC2;GH11-CBM6-CE15	PF00457;PF02013	Cellulose or protein binding domain;Glycosyl hydrolases family 11
Anaeromyces robustus v1.0	jgi|Anasp1|327938	1	NaN	20.8146	20.8146	NaN	NaN	NaN	GH43-CBM6-DOC2-DOC2	PF02013;PF03422;PF04616	Carbohydrate binding module (family 6);Cellulose or protein binding domain;Glycosyl hydrolases family 43
Anaeromyces robustus v1.0	jgi|Anasp1|327940;jgi|Anasp1|325633;jgi|PirE2_1|52863;jgi|Pirfi3|587937	4	24.6883	NaN	24.6883	NaN	NaN	NaN		PF00370;PF02782	FGGY family of carbohydrate kinases, C-terminal domain;FGGY family of carbohydrate kinases, N-terminal domain
Anaeromyces robustus v1.0	jgi|Anasp1|328039	1	21.0425	NaN	21.0425	NaN	NaN	NaN		PF03590	Aspartate-ammonia ligase
Anaeromyces robustus v1.0	jgi|Anasp1|328159;jgi|Pirfi3|401338;jgi|PirE2_1|67989;jgi|Neosp1|705714	4	24.7497	25.9801	25.3649	26.3114	25.8274	26.0694		PF01015	Ribosomal S3Ae family
Anaeromyces robustus v1.0	jgi|Anasp1|329223	1	24.2798	24.146	24.2129	24.6734	24.0905	24.3819		PF01212	Beta-eliminating lyase
Anaeromyces robustus v1.0	jgi|Anasp1|330066	1	NaN	NaN	NaN	25.1718	24.1951	24.6835		PF00043;PF00647;PF02798	Elongation factor 1 gamma, conserved domain;Glutathione S-transferase, C-terminal domain;Glutathione S-transferase, N-terminal domain
Anaeromyces robustus v1.0	jgi|Anasp1|330740	1	NaN	NaN	NaN	NaN	23.4916	23.4916	GH10	PF00331	Glycosyl hydrolase family 10
Anaeromyces robustus v1.0	jgi|Anasp1|330747	1	21.5657	NaN	21.5657	NaN	NaN	NaN		PF02129	X-Pro dipeptidyl-peptidase (S15 family)
Anaeromyces robustus v1.0	jgi|Anasp1|55443;jgi|Anasp1|228614	2	NaN	NaN	NaN	NaN	21.3082	21.3082	GH1	PF00232	Glycosyl hydrolase family 1
Anaeromyces robustus v1.0	jgi|Anasp1|8912	1	NaN	NaN	NaN	25.9963	25.8437	25.92	GH43	PF04616	Glycosyl hydrolases family 43
Neocallimastix californiae G1 v1.0	jgi|Neosp1|128326;jgi|Orpsp1_1|1192689	2	NaN	NaN	NaN	23.6418	22.7987	23.2202		PF00561;PF12146	alpha/beta hydrolase fold;Serine aminopeptidase, S33
Neocallimastix californiae G1 v1.0	jgi|Neosp1|133806	1	NaN	NaN	NaN	NaN	23.9023	23.9023		PF07992	Pyridine nucleotide-disulphide oxidoreductase
Neocallimastix californiae G1 v1.0	jgi|Neosp1|177128;jgi|Orpsp1_1|1181446;jgi|Pirfi3|414561;jgi|Orpsp1_1|1176377;jgi|Neosp1|447807;jgi|Neosp1|447808;jgi|Neosp1|701753	7	21.4761	NaN	21.4761	22.3713	22.0237	22.1975	DOC2-DOC2-DOC2-GH5_1;DOC2-GH5_1;GH5_1	PF00150;PF02013	Cellulase (glycosyl hydrolase family 5);Cellulose or protein binding domain
Neocallimastix californiae G1 v1.0	jgi|Neosp1|186724;jgi|Neosp1|677105	2	NaN	24.4467	24.4467	26.8782	25.9392	26.4087		PF00428	60s Acidic ribosomal protein
Neocallimastix californiae G1 v1.0	jgi|Neosp1|210641;jgi|Neosp1|707066;jgi|PirE2_1|20869;jgi|Anasp1|324251;jgi|Pirfi3|580974	5	NaN	NaN	NaN	27.9433	25.4576	26.7005		PF00428;PF00466	60s Acidic ribosomal protein;Ribosomal protein L10
Neocallimastix californiae G1 v1.0	jgi|Neosp1|22638	2	NaN	NaN	NaN	24.4142	NaN	24.4142		PF02127	Aminopeptidase I zinc metalloprotease (M18)
Neocallimastix californiae G1 v1.0	jgi|Neosp1|247829	1	NaN	NaN	NaN	18.7565	NaN	18.7565		PF00063;PF02736	Myosin head (motor domain);Myosin N-terminal SH3-like domain
Neocallimastix californiae G1 v1.0	jgi|Neosp1|293722	1	NaN	20.3031	20.3031	NaN	NaN	NaN
Neocallimastix californiae G1 v1.0	jgi|Neosp1|29627;jgi|Orpsp1_1|1177224;jgi|Neosp1|420466;jgi|Anasp1|230528	4	NaN	NaN	NaN	20.8261	NaN	20.8261		PF13793;PF14572	N-terminal domain of ribose phosphate pyrophosphokinase;Phosphoribosyl synthetase-associated domain
Neocallimastix californiae G1 v1.0	jgi|Neosp1|324616;jgi|Neosp1|306518;jgi|Orpsp1_1|1192184	3	23.6007	NaN	23.6007	26.241	23.5816	24.9113		PF03501	Plectin/S10 domain
Neocallimastix californiae G1 v1.0	jgi|Neosp1|329237;jgi|Neosp1|305445;jgi|PirE2_1|28124;jgi|PirE2_1|26572;jgi|Anasp1|244744;jgi|Anasp1|248420;jgi|Pirfi3|53682;jgi|Pirfi3|30441	8	20.7408	NaN	20.7408	NaN	NaN	NaN		PF00240;PF01020	Ribosomal L40e family;Ubiquitin family
Neocallimastix californiae G1 v1.0	jgi|Neosp1|335973;jgi|Orpsp1_1|1192742;jgi|Neosp1|700215;jgi|Anasp1|210215;jgi|PirE2_1|31023	5	24.6452	24.1097	24.3775	27.1496	25.7807	26.4652		PF01294	Ribosomal protein L13e
Neocallimastix californiae G1 v1.0	jgi|Neosp1|340077;jgi|Pirfi3|582479;jgi|PirE2_1|33712;jgi|Anasp1|291006	4	NaN	NaN	NaN	22.8126	NaN	22.8126
Neocallimastix californiae G1 v1.0	jgi|Neosp1|341637;jgi|Pirfi3|355703;jgi|PirE2_1|52777;jgi|Neosp1|450339;jgi|Anasp1|327798	5	NaN	NaN	NaN	23.0291	NaN	23.0291		PF01398;PF13012	JAB1/Mov34/MPN/PAD-1 ubiquitin protease;Maintenance of mitochondrial structure and function
Neocallimastix californiae G1 v1.0	jgi|Neosp1|3729;jgi|Anasp1|222822;jgi|Orpsp1_1|1175725;jgi|PirE2_1|5877;jgi|Neosp1|524414;jgi|Pirfi3|584006	6	24.1692	24.8908	24.53	25.9201	25.7034	25.8117		PF00071	Ras family
Neocallimastix californiae G1 v1.0	jgi|Neosp1|374533	1	NaN	NaN	NaN	25.3926	25.1741	25.2833		PF00462;PF08534	Glutaredoxin;Redoxin
Neocallimastix californiae G1 v1.0	jgi|Neosp1|377056;jgi|Pirfi3|585840;jgi|Anasp1|285380	4	23.4635	23.6501	23.5568	23.3029	22.962	23.1325		PF02256;PF02906;PF10588;PF12838;PF13510	2Fe-2S iron-sulfur cluster binding domain;4Fe-4S dicluster domain;Iron hydrogenase small subunit;Iron only hydrogenase large subunit, C-terminal domain;NADH-ubiquinone oxidoreductase-G iron-sulfur binding region
Neocallimastix californiae G1 v1.0	jgi|Neosp1|377083	1	NaN	NaN	NaN	24.7972	NaN	24.7972		PF00828	Ribosomal proteins 50S-L15, 50S-L18e, 60S-L27A
Neocallimastix californiae G1 v1.0	jgi|Neosp1|377732;jgi|Neosp1|378759;jgi|PirE2_1|9298;jgi|Orpsp1_1|1182157;jgi|Anasp1|292878	6	25.5579	24.5733	25.0656	28.2044	26.2099	27.2072		PF00012	Hsp70 protein
Neocallimastix californiae G1 v1.0	jgi|Neosp1|378154;jgi|Orpsp1_1|1185245;jgi|Neosp1|383228;jgi|Anasp1|220606	4	21.9956	NaN	21.9956	23.8157	23.0907	23.4532		PF00763;PF01268;PF02882	Formate--tetrahydrofolate ligase;Tetrahydrofolate dehydrogenase/cyclohydrolase, catalytic domain;Tetrahydrofolate dehydrogenase/cyclohydrolase, NAD(P)-binding domain
Neocallimastix californiae G1 v1.0	jgi|Neosp1|380472;jgi|Neosp1|660998;jgi|Pirfi3|364268;jgi|PirE2_1|53965;jgi|Orpsp1_1|1189868;jgi|Anasp1|217751	6	NaN	NaN	NaN	21.4412	NaN	21.4412		PF00155	Aminotransferase class I and II
Neocallimastix californiae G1 v1.0	jgi|Neosp1|380578	1	23.5918	23.486	23.5389	26.4076	24.6954	25.5515		PF01808;PF02142	AICARFT/IMPCHase bienzyme;MGS-like domain
Neocallimastix californiae G1 v1.0	jgi|Neosp1|381336	1	NaN	NaN	NaN	NaN	21.5225	21.5225		PF00085;PF07749	Endoplasmic reticulum protein ERp29, C-terminal domain;Thioredoxin
Neocallimastix californiae G1 v1.0	jgi|Neosp1|383519	1	22.0472	NaN	22.0472	23.461	23.1034	23.2822		PF00736;PF10587	EF-1 guanine nucleotide exchange domain;Eukaryotic elongation factor 1 beta central acidic region
Neocallimastix californiae G1 v1.0	jgi|Neosp1|383809	1	25.0505	23.9512	24.5009	27.4529	27.6278	27.5403		PF00113;PF03952	Enolase, C-terminal TIM barrel domain;Enolase, N-terminal domain
Neocallimastix californiae G1 v1.0	jgi|Neosp1|384566;jgi|Neosp1|667103;jgi|Orpsp1_1|1190378;jgi|Anasp1|229213	5	NaN	NaN	NaN	22.3579	NaN	22.3579		PF12718	Tropomyosin like
Neocallimastix californiae G1 v1.0	jgi|Neosp1|384745;jgi|Pirfi3|581706;jgi|PirE2_1|67996	3	NaN	NaN	NaN	22.3353	NaN	22.3353		PF00318;PF16122	40S ribosomal protein SA C-terminus;Ribosomal protein S2
Neocallimastix californiae G1 v1.0	jgi|Neosp1|384949;jgi|Neosp1|429257;jgi|Neosp1|399457	3	NaN	NaN	NaN	25.2933	23.3488	24.321	GH10;GH10-CBM1	PF00331;PF00734	Fungal cellulose binding domain;Glycosyl hydrolase family 10
Neocallimastix californiae G1 v1.0	jgi|Neosp1|385766;jgi|PirE2_1|68048;jgi|Orpsp1_1|1182540;jgi|Pirfi3|578913;jgi|Neosp1|378238	5	23.7479	NaN	23.7479	NaN	NaN	NaN		PF00587;PF02403	Seryl-tRNA synthetase N-terminal domain;tRNA synthetase class II core domain (G, H, P, S and T)
Neocallimastix californiae G1 v1.0	jgi|Neosp1|386454	1	23.5253	23.2335	23.3794	25.5445	24.7934	25.1689		PF00390;PF03949	Malic enzyme, NAD binding domain;Malic enzyme, N-terminal domain
Neocallimastix californiae G1 v1.0	jgi|Neosp1|388022;jgi|Orpsp1_1|1186830;jgi|Orpsp1_1|1183957;jgi|Neosp1|503406	6	23.1837	NaN	23.1837	24.4406	23.0735	23.757		PF00996	GDP dissociation inhibitor
Neocallimastix californiae G1 v1.0	jgi|Neosp1|388251	1	NaN	NaN	NaN	NaN	22.2294	22.2294		PF01808;PF02142	AICARFT/IMPCHase bienzyme;MGS-like domain
Neocallimastix californiae G1 v1.0	jgi|Neosp1|389058	1	24.8272	24.0517	24.4394	25.9008	26.3541	26.1275		PF00456;PF02779;PF02780	Transketolase, C-terminal domain;Transketolase, pyrimidine binding domain;Transketolase, thiamine diphosphate binding domain
Neocallimastix californiae G1 v1.0	jgi|Neosp1|389838;jgi|PirE2_1|3924;jgi|Pirfi3|585377	3	NaN	NaN	NaN	18.9827	NaN	18.9827		PF01189	16S rRNA methyltransferase RsmB/F
Neocallimastix californiae G1 v1.0	jgi|Neosp1|390450;jgi|Neosp1|670377;jgi|Neosp1|702771;jgi|Neosp1|449344;jgi|PirE2_1|39314	6	27.3664	26.5891	26.9777	29.1944	28.5166	28.8555		PF00390;PF03949	Malic enzyme, NAD binding domain;Malic enzyme, N-terminal domain
Neocallimastix californiae G1 v1.0	jgi|Neosp1|391970;jgi|Neosp1|699342;jgi|Neosp1|464686;jgi|Neosp1|402045;jgi|Neosp1|708443	5	NaN	NaN	NaN	24.9137	NaN	24.9137	GH43	PF04616	Glycosyl hydrolases family 43
Neocallimastix californiae G1 v1.0	jgi|Neosp1|392218;jgi|Neosp1|392213;jgi|Neosp1|633632	3	NaN	NaN	NaN	NaN	23.6203	23.6203	GH11-CBM1	PF00457;PF00734	Fungal cellulose binding domain;Glycosyl hydrolases family 11
Neocallimastix californiae G1 v1.0	jgi|Neosp1|393520;jgi|Neosp1|708549	2	NaN	NaN	NaN	22.8149	NaN	22.8149		PF00076	RNA recognition motif. (a.k.a. RRM, RBD, or RNP domain)
Neocallimastix californiae G1 v1.0	jgi|Neosp1|397063;jgi|Pirfi3|585247;jgi|PirE2_1|49200;jgi|Neosp1|461222;jgi|Anasp1|203837	5	NaN	21.9714	21.9714	NaN	NaN	NaN		PF01991	ATP synthase (E/31 kDa) subunit
Neocallimastix californiae G1 v1.0	jgi|Neosp1|397651;jgi|Neosp1|386296	2	NaN	24.2943	24.2943	25.6984	24.5642	25.1313		PF00428	60s Acidic ribosomal protein
Neocallimastix californiae G1 v1.0	jgi|Neosp1|399293;jgi|Orpsp1_1|1187340;jgi|Neosp1|661215;jgi|Anasp1|242802	4	23.1067	NaN	23.1067	25.4212	25.4501	25.4356		PF00227;PF10584	Proteasome subunit;Proteasome subunit A N-terminal signature
Neocallimastix californiae G1 v1.0	jgi|Neosp1|399399	1	NaN	NaN	NaN	24.5702	24.0474	24.3088		PF00330;PF00694	Aconitase C-terminal domain;Aconitase family (aconitate hydratase)
Neocallimastix californiae G1 v1.0	jgi|Neosp1|399415;jgi|Orpsp1_1|1183276;jgi|PirE2_1|68405;jgi|Neosp1|672321	4	24.3987	24.7779	24.5883	25.2794	24.6449	24.9621		PF00183;PF02518	Histidine kinase-, DNA gyrase B-, and HSP90-like ATPase;Hsp90 protein
Neocallimastix californiae G1 v1.0	jgi|Neosp1|400125;jgi|Orpsp1_1|1190559;jgi|Anasp1|277171	3	NaN	NaN	NaN	23.6298	NaN	23.6298	GT8	PF01501	Glycosyl transferase family 8
Neocallimastix californiae G1 v1.0	jgi|Neosp1|400891;jgi|PirE2_1|66397;jgi|Pirfi3|369539	3	NaN	22.6841	22.6841	NaN	NaN	NaN	GT8	PF01501	Glycosyl transferase family 8
Neocallimastix californiae G1 v1.0	jgi|Neosp1|401965	1	NaN	NaN	NaN	24.9897	22.8242	23.9069		PF01228;PF02901	Glycine radical;Pyruvate formate lyase-like
Neocallimastix californiae G1 v1.0	jgi|Neosp1|403519;jgi|Pirfi3|344207;jgi|Neosp1|459983;jgi|Anasp1|223520	4	NaN	NaN	NaN	NaN	23.1799	23.1799		PF01968;PF02538;PF05378	Hydantoinase B/oxoprolinase;Hydantoinase/oxoprolinase;Hydantoinase/oxoprolinase N-terminal region
Neocallimastix californiae G1 v1.0	jgi|Neosp1|404006;jgi|Neosp1|462538;jgi|Neosp1|461013;jgi|Neosp1|391193	4	NaN	NaN	NaN	27.0294	26.804	26.9167		PF00009;PF03143;PF03144	Elongation factor Tu C-terminal domain;Elongation factor Tu domain 2;Elongation factor Tu GTP binding domain
Neocallimastix californiae G1 v1.0	jgi|Neosp1|404318;jgi|Neosp1|100266	2	NaN	NaN	NaN	29.8464	NaN	29.8464		PF00069	Protein kinase domain
Neocallimastix californiae G1 v1.0	jgi|Neosp1|404835;jgi|Anasp1|294008;jgi|PirE2_1|2644;jgi|Pirfi3|373860	4	NaN	NaN	NaN	23.2269	NaN	23.2269		PF00637;PF01394;PF09268;PF13838	Clathrin propeller repeat;Clathrin, heavy-chain linker;Clathrin-H-link;Region in Clathrin and VPS
Neocallimastix californiae G1 v1.0	jgi|Neosp1|405704	1	NaN	NaN	NaN	NaN	19.076	19.076		PF01398;PF13012	JAB1/Mov34/MPN/PAD-1 ubiquitin protease;Maintenance of mitochondrial structure and function
Neocallimastix californiae G1 v1.0	jgi|Neosp1|408827;jgi|Anasp1|240802;jgi|Orpsp1_1|1176490;jgi|Pirfi3|400317	4	NaN	NaN	NaN	NaN	20.2129	20.2129		PF00117;PF00218;PF00697;PF04000;PF09368	Glutamine amidotransferase class-I;Indole-3-glycerol phosphate synthase;N-(5'phosphoribosyl)anthranilate (PRA) isomerase;Sas10 C-terminal domain;Sas10/Utp3/C1D family
Neocallimastix californiae G1 v1.0	jgi|Neosp1|413264;jgi|Anasp1|278726;jgi|Neosp1|522131	5	NaN	NaN	NaN	24.8929	25.4741	25.1835		PF00503	G-protein alpha subunit
Neocallimastix californiae G1 v1.0	jgi|Neosp1|413505;jgi|Neosp1|459619;jgi|Orpsp1_1|1180952;jgi|Neosp1|459776;jgi|Anasp1|325239;jgi|Pirfi3|317169	6	22.9842	22.9283	22.9562	23.8958	24.0941	23.9949		PF00291	Pyridoxal-phosphate dependent enzyme
Neocallimastix californiae G1 v1.0	jgi|Neosp1|416686;jgi|Orpsp1_1|1189756	2	NaN	NaN	NaN	NaN	21.4366	21.4366		PF01237;PF15409	Oxysterol-binding protein;Pleckstrin homology domain
Neocallimastix californiae G1 v1.0	jgi|Neosp1|418168	1	26.237	25.0422	25.6396	28.3261	26.7933	27.5597		PF00370;PF02782	FGGY family of carbohydrate kinases, C-terminal domain;FGGY family of carbohydrate kinases, N-terminal domain
Neocallimastix californiae G1 v1.0	jgi|Neosp1|420824;jgi|Neosp1|418648	2	NaN	NaN	NaN	22.643	NaN	22.643		PF00120;PF12437	Glutamine synthetase type III N terminal;Glutamine synthetase, catalytic domain
Neocallimastix californiae G1 v1.0	jgi|Neosp1|424919;jgi|PirE2_1|66719;jgi|Anasp1|197439;jgi|Pirfi3|313167	4	NaN	NaN	NaN	23.9447	NaN	23.9447		PF00069	Protein kinase domain
Neocallimastix californiae G1 v1.0	jgi|Neosp1|428111	1	NaN	NaN	NaN	20.8033	NaN	20.8033		PF01399	PCI domain
Neocallimastix californiae G1 v1.0	jgi|Neosp1|428588	2	NaN	NaN	NaN	24.712	NaN	24.712		PF00501;PF00550;PF00668;PF07993;PF13193	AMP-binding enzyme;AMP-binding enzyme C-terminal domain;Condensation domain;Male sterility protein;Phosphopantetheine attachment site
Neocallimastix californiae G1 v1.0	jgi|Neosp1|428874	2	NaN	NaN	NaN	NaN	20.4969	20.4969		PF00330;PF00694	Aconitase C-terminal domain;Aconitase family (aconitate hydratase)
Neocallimastix californiae G1 v1.0	jgi|Neosp1|429529;jgi|PirE2_1|51211;jgi|Neosp1|379137;jgi|Anasp1|203511;jgi|Pirfi3|348232	5	NaN	NaN	NaN	23.3335	21.7529	22.5432		PF00117;PF00958	Glutamine amidotransferase class-I;GMP synthase C terminal domain
Neocallimastix californiae G1 v1.0	jgi|Neosp1|430290	1	NaN	NaN	NaN	23.5368	22.5123	23.0246	GT35	PF00343	Carbohydrate phosphorylase
Neocallimastix californiae G1 v1.0	jgi|Neosp1|435691;jgi|Neosp1|406436;jgi|Anasp1|199930	3	25.8477	25.2032	25.5255	29.1083	27.5027	28.3055		PF01380;PF13522	Glutamine amidotransferase domain;SIS domain
Neocallimastix californiae G1 v1.0	jgi|Neosp1|438538	1	23.4689	NaN	23.4689	24.2865	23.7623	24.0244		PF01249	Ribosomal protein S21e
Neocallimastix californiae G1 v1.0	jgi|Neosp1|438808;jgi|Neosp1|700108;jgi|PirE2_1|66971;jgi|Orpsp1_1|1187165	4	28.0776	27.0445	27.561	28.7904	28.6119	28.7012		PF01450;PF07991	Acetohydroxy acid isomeroreductase, catalytic domain;Acetohydroxy acid isomeroreductase, NADPH-binding domain
Neocallimastix californiae G1 v1.0	jgi|Neosp1|439541;jgi|Orpsp1_1|1175823	2	NaN	NaN	NaN	23.4355	23.3083	23.3719	GH1	PF00232	Glycosyl hydrolase family 1
Neocallimastix californiae G1 v1.0	jgi|Neosp1|439717;jgi|Neosp1|416630;jgi|Orpsp1_1|1179207	3	25.5451	25.2355	25.3903	25.0067	23.7798	24.3932		PF01370	NAD dependent epimerase/dehydratase family
Neocallimastix californiae G1 v1.0	jgi|Neosp1|440687;jgi|Neosp1|399600;jgi|Pirfi3|372812;jgi|PirE2_1|67941;jgi|Anasp1|324194	6	23.0416	NaN	23.0416	24.5863	23.321	23.9537		PF00076;PF08662	Eukaryotic translation initiation factor eIF2A;RNA recognition motif. (a.k.a. RRM, RBD, or RNP domain)
Neocallimastix californiae G1 v1.0	jgi|Neosp1|441749;jgi|Neosp1|387505;jgi|Anasp1|222999;jgi|PirE2_1|52021;jgi|Orpsp1_1|1180042	5	24.5199	23.9705	24.2452	27.5821	25.5936	26.5879		PF00333;PF03719	Ribosomal protein S5, C-terminal domain;Ribosomal protein S5, N-terminal domain
Neocallimastix californiae G1 v1.0	jgi|Neosp1|450133	2	25.6237	25.4083	25.516	27.5226	27.6843	27.6035		PF00208;PF02812	Glu/Leu/Phe/Val dehydrogenase, dimerisation domain;Glutamate/Leucine/Phenylalanine/Valine dehydrogenase
Neocallimastix californiae G1 v1.0	jgi|Neosp1|451009;jgi|Neosp1|450662;jgi|Orpsp1_1|1189832;jgi|Anasp1|270497;jgi|PirE2_1|54773;jgi|Pirfi3|369474	6	22.4328	23.5672	23	27.2897	25.2818	26.2858		PF00297	Ribosomal protein L3
Neocallimastix californiae G1 v1.0	jgi|Neosp1|454454	2	23.1952	22.5201	22.8576	24.9424	23.7943	24.3683		PF00012	Hsp70 protein
Neocallimastix californiae G1 v1.0	jgi|Neosp1|455199;jgi|Anasp1|229079	2	23.4889	23.0933	23.2911	24.2375	23.3549	23.7962		PF00682	HMGL-like
Neocallimastix californiae G1 v1.0	jgi|Neosp1|455751;jgi|Anasp1|229847	2	NaN	NaN	NaN	NaN	21.0838	21.0838		PF01423	LSM domain
Neocallimastix californiae G1 v1.0	jgi|Neosp1|455929;jgi|PirE2_1|50458;jgi|Neosp1|703483;jgi|Pirfi3|401130;jgi|Orpsp1_1|1187301;jgi|Anasp1|297382	6	NaN	NaN	NaN	NaN	23.8567	23.8567		PF01781	Ribosomal L38e protein family
Neocallimastix californiae G1 v1.0	jgi|Neosp1|456712	1	25.7131	23.364	24.5386	25.8276	25.956	25.8918		PF00342	Phosphoglucose isomerase
Neocallimastix californiae G1 v1.0	jgi|Neosp1|457062	1	22.8802	23.2917	23.0859	27.169	26.4301	26.7995		PF00162	Phosphoglycerate kinase
Neocallimastix californiae G1 v1.0	jgi|Neosp1|458077	1	NaN	NaN	NaN	25.6921	22.3717	24.0319		PF00307;PF00435;PF08726	Ca2+ insensitive EF hand;Calponin homology (CH) domain;Spectrin repeat
Neocallimastix californiae G1 v1.0	jgi|Neosp1|459147;jgi|PirE2_1|68615;jgi|Anasp1|215321;jgi|Pirfi3|322229	5	NaN	NaN	NaN	23.7413	24.1262	23.9337		PF01259	SAICAR synthetase
Neocallimastix californiae G1 v1.0	jgi|Neosp1|459494;jgi|Neosp1|389796;jgi|Anasp1|326911;jgi|Pirfi3|274575;jgi|PirE2_1|46830	5	24.4403	25.6377	25.039	NaN	NaN	NaN		PF01926;PF02824;PF16897	50S ribosome-binding GTPase;C-terminal region of MMR_HSR1 domain;TGS domain
Neocallimastix californiae G1 v1.0	jgi|Neosp1|461195;jgi|Orpsp1_1|1181916;jgi|Pirfi3|372238;jgi|Neosp1|662816	4	NaN	NaN	NaN	24.4014	NaN	24.4014		PF00557;PF01321;PF16188;PF16189	Creatinase/Prolidase N-terminal domain;C-terminal region of peptidase_M24;Metallopeptidase family M24
Neocallimastix californiae G1 v1.0	jgi|Neosp1|461988;jgi|Neosp1|461981;jgi|Neosp1|461961;jgi|Neosp1|461955;jgi|Neosp1|675044;jgi|Neosp1|514405	6	NaN	NaN	NaN	27.3797	NaN	27.3797		PF00083	Sugar (and other) transporter
Neocallimastix californiae G1 v1.0	jgi|Neosp1|462131;jgi|Neosp1|385502	2	NaN	21.8635	21.8635	24.3347	23.9685	24.1516		PF00923	Transaldolase/Fructose-6-phosphate aldolase
Neocallimastix californiae G1 v1.0	jgi|Neosp1|462202;jgi|Neosp1|116479	7	NaN	NaN	NaN	23.9413	22.9855	23.4634		PF01228;PF02901	Glycine radical;Pyruvate formate lyase-like
Neocallimastix californiae G1 v1.0	jgi|Neosp1|462333;jgi|Anasp1|328093;jgi|PirE2_1|11688;jgi|Pirfi3|579775	4	23.47	22.9585	23.2143	26.3158	24.3256	25.3207		PF00156	Phosphoribosyl transferase domain
Neocallimastix californiae G1 v1.0	jgi|Neosp1|462427	1	NaN	NaN	NaN	NaN	26.7219	26.7219		PF00012	Hsp70 protein
Neocallimastix californiae G1 v1.0	jgi|Neosp1|463317;jgi|Anasp1|298607;jgi|Anasp1|330113	3	22.2595	NaN	22.2595	24.3388	23.5005	23.9196		PF00764	Arginosuccinate synthase
Neocallimastix californiae G1 v1.0	jgi|Neosp1|463355;jgi|Orpsp1_1|1191519;jgi|Orpsp1_1|1188832;jgi|Neosp1|706140;jgi|Pirfi3|402479	5	NaN	NaN	NaN	24.768	NaN	24.768		PF00749;PF03950;PF04557;PF04558	Glutaminyl-tRNA synthetase, non-specific RNA binding region part 1;Glutaminyl-tRNA synthetase, non-specific RNA binding region part 2;tRNA synthetases class I (E and Q), anti-codon binding domain;tRNA synthetases class I (E and Q), catalytic domain
Neocallimastix californiae G1 v1.0	jgi|Neosp1|463361	1	NaN	NaN	NaN	24.9187	NaN	24.9187		PF00085;PF13848	Thioredoxin;Thioredoxin-like domain
Neocallimastix californiae G1 v1.0	jgi|Neosp1|463744;jgi|PirE2_1|67010;jgi|Neosp1|374589;jgi|Anasp1|221281	5	24.0279	24.6486	24.3382	25.517	24.8126	25.1648		PF00171;PF00465	Aldehyde dehydrogenase family;Iron-containing alcohol dehydrogenase
Neocallimastix californiae G1 v1.0	jgi|Neosp1|463886	1	NaN	NaN	NaN	21.0933	NaN	21.0933		PF00591;PF02885	Glycosyl transferase family, a/b domain;Glycosyl transferase family, helical bundle domain
Neocallimastix californiae G1 v1.0	jgi|Neosp1|463914;jgi|Pirfi3|364464;jgi|PirE2_1|54333;jgi|Anasp1|260504	4	23.2855	NaN	23.2855	23.2574	22.575	22.9162		PF00334	Nucleoside diphosphate kinase
Neocallimastix californiae G1 v1.0	jgi|Neosp1|464405;jgi|Neosp1|390809	2	NaN	NaN	NaN	NaN	21.9908	21.9908		PF01912	eIF-6 family
Neocallimastix californiae G1 v1.0	jgi|Neosp1|464903;jgi|PirE2_1|67984;jgi|Anasp1|228713	6	22.1289	22.5131	22.321	24.6754	22.9387	23.8071		PF00565;PF00567	Staphylococcal nuclease homologue;Tudor domain
Neocallimastix californiae G1 v1.0	jgi|Neosp1|464949;jgi|Neosp1|391619;jgi|Anasp1|297669;jgi|Orpsp1_1|1177733;jgi|Orpsp1_1|1186622;jgi|Pirfi3|346290	7	24.0642	23.6907	23.8775	25.8656	23.7806	24.8231		PF00742;PF03447	Homoserine dehydrogenase;Homoserine dehydrogenase, NAD binding domain
Neocallimastix californiae G1 v1.0	jgi|Neosp1|465176;jgi|Orpsp1_1|1191850;jgi|Pirfi3|582697;jgi|PirE2_1|42468;jgi|Anasp1|293362	5	NaN	NaN	NaN	25.3507	25.2309	25.2908		PF00160	Cyclophilin type peptidyl-prolyl cis-trans isomerase/CLD
Neocallimastix californiae G1 v1.0	jgi|Neosp1|465254	3	NaN	NaN	NaN	23.027	NaN	23.027		PF00462;PF08534	Glutaredoxin;Redoxin
Neocallimastix californiae G1 v1.0	jgi|Neosp1|465297;jgi|Orpsp1_1|1187358;jgi|Neosp1|392440	4	NaN	23.3095	23.3095	NaN	NaN	NaN		PF00133;PF08264	Anticodon-binding domain of tRNA;tRNA synthetases class I (I, L, M and V)
Neocallimastix californiae G1 v1.0	jgi|Neosp1|498916	1	NaN	NaN	NaN	NaN	28.2469	28.2469		PF01116	Fructose-bisphosphate aldolase class-II
Neocallimastix californiae G1 v1.0	jgi|Neosp1|499031	1	NaN	NaN	NaN	NaN	19.2805	19.2805		PF01546	Peptidase family M20/M25/M40
Neocallimastix californiae G1 v1.0	jgi|Neosp1|499243;jgi|Neosp1|308348;jgi|Pirfi3|586662;jgi|Pirfi3|327297;jgi|PirE2_1|54411;jgi|Neosp1|465837;jgi|Neosp1|460370;jgi|Neosp1|389156;jgi|Neosp1|259651;jgi|Anasp1|290632;jgi|PirE2_1|48587;jgi|Neosp1|697120;jgi|Neosp1|375053;jgi|Neosp1|454694;jgi|Neosp1|381558;jgi|Neosp1|393972;jgi|Anasp1|51344;jgi|Neosp1|661291;jgi|Anasp1|292040;jgi|Neosp1|661026;jgi|Anasp1|270313;jgi|Orpsp1_1|1188045;j…	26	26.675	24.3631	25.5191	25.0103	27.5019	26.2561		PF00240;PF01599	Ribosomal protein S27a;Ubiquitin family
Neocallimastix californiae G1 v1.0	jgi|Neosp1|499779;jgi|PirE2_1|67932;jgi|Pirfi3|581558	4	23.2437	22.7225	22.9831	26.06	25.0286	25.5443		PF00996	GDP dissociation inhibitor
Neocallimastix californiae G1 v1.0	jgi|Neosp1|501390;jgi|Pirfi3|300043;jgi|Neosp1|523574;jgi|PirE2_1|21570;jgi|Orpsp1_1|1186151	6	23.2948	22.4317	22.8633	23.492	23.5694	23.5307		PF00063;PF00612;PF01843	DIL domain;IQ calmodulin-binding motif;Myosin head (motor domain)
Neocallimastix californiae G1 v1.0	jgi|Neosp1|501897;jgi|Neosp1|522851;jgi|Neosp1|700846;jgi|Neosp1|429716	5	23.8511	24.0184	23.9348	26.769	25.8969	26.3329		PF00821;PF17297	Phosphoenolpyruvate carboxykinase C-terminal P-loop domain;Phosphoenolpyruvate carboxykinase N-terminal domain
Neocallimastix californiae G1 v1.0	jgi|Neosp1|503068;jgi|Neosp1|501716;jgi|Neosp1|138821	5	NaN	NaN	NaN	24.2125	21.7403	22.9764		PF00163;PF01479	Ribosomal protein S4/S9 N-terminal domain;S4 domain
Neocallimastix californiae G1 v1.0	jgi|Neosp1|503378	1	NaN	NaN	NaN	NaN	17.5542	17.5542		PF00313	'Cold-shock' DNA-binding domain
Neocallimastix californiae G1 v1.0	jgi|Neosp1|503798	1	NaN	NaN	NaN	NaN	20.8303	20.8303	GH45-DOC2-DOC2-DOC2	PF02013	Cellulose or protein binding domain
Neocallimastix californiae G1 v1.0	jgi|Neosp1|506834	1	NaN	NaN	NaN	25.8624	NaN	25.8624
Neocallimastix californiae G1 v1.0	jgi|Neosp1|506937;jgi|Neosp1|679026	2	23.5901	NaN	23.5901	25.5292	24.3035	24.9164		PF00833	Ribosomal S17
Neocallimastix californiae G1 v1.0	jgi|Neosp1|506997;jgi|Neosp1|503367;jgi|PirE2_1|12559;jgi|Orpsp1_1|1174813	4	NaN	NaN	NaN	24.2303	NaN	24.2303		PF03590	Aspartate-ammonia ligase
Neocallimastix californiae G1 v1.0	jgi|Neosp1|507071;jgi|Pirfi3|317314;jgi|PirE2_1|43215;jgi|Anasp1|293621	4	NaN	NaN	NaN	21.809	NaN	21.809		PF01725	Ham1 family
Neocallimastix californiae G1 v1.0	jgi|Neosp1|507457	1	NaN	NaN	NaN	23.9803	NaN	23.9803		PF00996	GDP dissociation inhibitor
Neocallimastix californiae G1 v1.0	jgi|Neosp1|507475;jgi|Pirfi3|396133;jgi|Neosp1|697467	3	NaN	NaN	NaN	20.5126	NaN	20.5126		PF05890	Eukaryotic rRNA processing protein EBP2
Neocallimastix californiae G1 v1.0	jgi|Neosp1|511369;jgi|Neosp1|672922	2	NaN	NaN	NaN	21.8982	NaN	21.8982		PF00682	HMGL-like
Neocallimastix californiae G1 v1.0	jgi|Neosp1|512334;jgi|Neosp1|673575;jgi|Neosp1|673574;jgi|Neosp1|626735	4	NaN	25.339	25.339	NaN	NaN	NaN		PF02122;PF12796;PF13365;PF13606;PF13637	Ankyrin repeat;Ankyrin repeats (3 copies);Ankyrin repeats (many copies);Peptidase S39;Trypsin-like peptidase domain
Neocallimastix californiae G1 v1.0	jgi|Neosp1|514294;jgi|Neosp1|386646	2	NaN	22.1076	22.1076	NaN	NaN	NaN	DOC2-DOC2-GH5_4-GH5_4-GH5_4-DOC2-DOC2;GH5_4-GH5_4-DOC2-DOC2	PF00150;PF02013	Cellulase (glycosyl hydrolase family 5);Cellulose or protein binding domain
Neocallimastix californiae G1 v1.0	jgi|Neosp1|514477;jgi|Neosp1|454076	2	NaN	NaN	NaN	NaN	19.3804	19.3804		PF03367	ZPR1 zinc-finger domain
Neocallimastix californiae G1 v1.0	jgi|Neosp1|514612	1	NaN	NaN	NaN	22.309	NaN	22.309		PF01228;PF02901	Glycine radical;Pyruvate formate lyase-like
Neocallimastix californiae G1 v1.0	jgi|Neosp1|516294;jgi|Pirfi3|269242;jgi|Neosp1|390083	3	24.7001	NaN	24.7001	26.7044	25.7641	26.2343		PF00076	RNA recognition motif. (a.k.a. RRM, RBD, or RNP domain)
Neocallimastix californiae G1 v1.0	jgi|Neosp1|517041	1	NaN	NaN	NaN	NaN	18.6247	18.6247		PF03847	Transcription initiation factor TFIID subunit A
Neocallimastix californiae G1 v1.0	jgi|Neosp1|517161;jgi|Neosp1|82715	2	NaN	20.5873	20.5873	21.2136	NaN	21.2136		PF00013	KH domain
Neocallimastix californiae G1 v1.0	jgi|Neosp1|517663;jgi|Anasp1|279605;jgi|PirE2_1|60102;jgi|Neosp1|522841	4	NaN	NaN	NaN	23.7807	NaN	23.7807		PF00227;PF10584	Proteasome subunit;Proteasome subunit A N-terminal signature
Neocallimastix californiae G1 v1.0	jgi|Neosp1|518453;jgi|Neosp1|511554;jgi|PirE2_1|19182;jgi|Anasp1|329790	4	NaN	NaN	NaN	25.22	24.0552	24.6376		PF00724;PF07992	NADH:flavin oxidoreductase / NADH oxidase family;Pyridine nucleotide-disulphide oxidoreductase
Neocallimastix californiae G1 v1.0	jgi|Neosp1|519008	1	NaN	NaN	NaN	NaN	22.4028	22.4028
Neocallimastix californiae G1 v1.0	jgi|Neosp1|522358;jgi|Pirfi3|368075;jgi|PirE2_1|65100;jgi|Orpsp1_1|1191522;jgi|Anasp1|247015	5	NaN	NaN	NaN	NaN	21.2713	21.2713		PF00270;PF00271	DEAD/DEAH box helicase;Helicase conserved C-terminal domain
Neocallimastix californiae G1 v1.0	jgi|Neosp1|522508	1	NaN	NaN	NaN	22.9727	NaN	22.9727		PF00719	Inorganic pyrophosphatase
Neocallimastix californiae G1 v1.0	jgi|Neosp1|522535	1	NaN	NaN	NaN	24.3392	24.3294	24.3343		PF00181;PF03947	Ribosomal Proteins L2, C-terminal domain;Ribosomal Proteins L2, RNA binding domain
Neocallimastix californiae G1 v1.0	jgi|Neosp1|522965;jgi|Neosp1|516818	4	25.1757	24.8567	25.0162	25.7537	24.9265	25.3401		PF14204;PF17144	Ribosomal L18 C-terminal region;Ribosomal large subunit proteins 60S L5, and 50S L18
Neocallimastix californiae G1 v1.0	jgi|Neosp1|523144;jgi|Pirfi3|317968	2	NaN	NaN	NaN	NaN	23.7376	23.7376		PF12796;PF13857	Ankyrin repeats (3 copies);Ankyrin repeats (many copies)
Neocallimastix californiae G1 v1.0	jgi|Neosp1|523179;jgi|Orpsp1_1|1183865	2	NaN	NaN	NaN	22.0159	NaN	22.0159		PF09334	tRNA synthetases class I (M)
Neocallimastix californiae G1 v1.0	jgi|Neosp1|523349;jgi|Orpsp1_1|1189219;jgi|Neosp1|448912;jgi|Anasp1|217178;jgi|PirE2_1|65732;jgi|Pirfi3|581571	6	24.0581	24.5694	24.3137	22.8191	23.8012	23.3102		PF00004;PF00696	Amino acid kinase family;ATPase family associated with various cellular activities (AAA)
Neocallimastix californiae G1 v1.0	jgi|Neosp1|523465;jgi|Neosp1|288086;jgi|Neosp1|522461;jgi|Anasp1|298030;jgi|Anasp1|226585	7	25.1385	25.1138	25.1261	27.4039	26.8755	27.1397		PF01658;PF07994	Myo-inositol-1-phosphate synthase
Neocallimastix californiae G1 v1.0	jgi|Neosp1|523531;jgi|Orpsp1_1|1177029	2	NaN	NaN	NaN	NaN	18.5296	18.5296		PF00515;PF13414;PF13432;PF16546	Homodimerisation domain of SGTA;Tetratricopeptide repeat;TPR repeat
Neocallimastix californiae G1 v1.0	jgi|Neosp1|523579;jgi|PirE2_1|37498;jgi|Pirfi3|585789;jgi|Anasp1|197445	4	22.1996	NaN	22.1996	NaN	NaN	NaN		PF00149	Calcineurin-like phosphoesterase
Neocallimastix californiae G1 v1.0	jgi|Neosp1|523768	1	NaN	NaN	NaN	20.6499	NaN	20.6499		PF00637;PF01394;PF09268;PF13838	Clathrin propeller repeat;Clathrin, heavy-chain linker;Clathrin-H-link;Region in Clathrin and VPS
Neocallimastix californiae G1 v1.0	jgi|Neosp1|524305;jgi|Pirfi3|373883;jgi|Neosp1|523252;jgi|Anasp1|260848;jgi|PirE2_1|66346;jgi|Orpsp1_1|1188804;jgi|Orpsp1_1|1189354	7	NaN	NaN	NaN	23.8575	23.8962	23.8769		PF00735	Septin
Neocallimastix californiae G1 v1.0	jgi|Neosp1|524390;jgi|Orpsp1_1|1188498;jgi|Pirfi3|581857;jgi|PirE2_1|42906	4	NaN	NaN	NaN	22.0531	NaN	22.0531		PF01053	Cys/Met metabolism PLP-dependent enzyme
Neocallimastix californiae G1 v1.0	jgi|Neosp1|524428;jgi|Neosp1|669762;jgi|Anasp1|328194	3	26.6762	25.842	26.2591	29.6984	28.6122	29.1553		PF00006;PF02874;PF16886	ATP synthase alpha/beta family, beta-barrel domain;ATP synthase alpha/beta family, nucleotide-binding domain;ATPsynthase alpha/beta subunit N-term extension
Neocallimastix californiae G1 v1.0	jgi|Neosp1|524589	1	NaN	NaN	NaN	22.1143	NaN	22.1143		PF02769;PF13507	AIR synthase related protein, C-terminal domain;CobB/CobQ-like glutamine amidotransferase domain
Neocallimastix californiae G1 v1.0	jgi|Neosp1|637949;jgi|Neosp1|395261;jgi|Neosp1|448352;jgi|Neosp1|448349;jgi|Neosp1|448346;jgi|Neosp1|448343;jgi|Neosp1|460330;jgi|Neosp1|423521;jgi|Neosp1|423452;jgi|Neosp1|419902;jgi|Neosp1|637955;jgi|Neosp1|700375;jgi|Neosp1|673647;jgi|Neosp1|673646;jgi|Neosp1|662078;jgi|Neosp1|122593;jgi|Neosp1|673828;jgi|Neosp1|465213;jgi|Neosp1|465211;jgi|Neosp1|460621;jgi|Neosp1|460616;jgi|Neosp1|460610;jgi…	25	NaN	NaN	NaN	26.246	26.7278	26.4869		PF00083	Sugar (and other) transporter
Neocallimastix californiae G1 v1.0	jgi|Neosp1|649073;jgi|Neosp1|458146;jgi|Neosp1|442935;jgi|Neosp1|434397;jgi|Neosp1|403149;jgi|Neosp1|378777;jgi|Neosp1|466570;jgi|Neosp1|466439;jgi|Neosp1|462026;jgi|Neosp1|455214;jgi|Neosp1|455204;jgi|Neosp1|455201;jgi|Neosp1|450407;jgi|Neosp1|450401;jgi|Neosp1|450398;jgi|Neosp1|709519;jgi|Neosp1|708013;jgi|Neosp1|703751;jgi|Neosp1|703742;jgi|Neosp1|701877;jgi|Neosp1|701806;jgi|Neosp1|701804;jgi…	31	25.1335	22.3481	23.7408	27.7736	27.883	27.8283		PF00083	Sugar (and other) transporter
Neocallimastix californiae G1 v1.0	jgi|Neosp1|660608	1	NaN	NaN	NaN	NaN	20.0311	20.0311		PF00682	HMGL-like
Neocallimastix californiae G1 v1.0	jgi|Neosp1|660819;jgi|Anasp1|301551;jgi|Neosp1|522359;jgi|PirE2_1|21522	4	NaN	NaN	NaN	18.5789	NaN	18.5789		PF01399;PF08375	PCI domain;Proteasome regulatory subunit C-terminal
Neocallimastix californiae G1 v1.0	jgi|Neosp1|661202	1	NaN	NaN	NaN	18.706	NaN	18.706		PF13793;PF14572	N-terminal domain of ribose phosphate pyrophosphokinase;Phosphoribosyl synthetase-associated domain
Neocallimastix californiae G1 v1.0	jgi|Neosp1|661252;jgi|PirE2_1|65802;jgi|Pirfi3|580098;jgi|Neosp1|522429;jgi|Neosp1|393300;jgi|Anasp1|201140;jgi|Orpsp1_1|1185082;jgi|Orpsp1_1|1180121	8	NaN	NaN	NaN	21.541	NaN	21.541		PF00004	ATPase family associated with various cellular activities (AAA)
Neocallimastix californiae G1 v1.0	jgi|Neosp1|661368;jgi|Neosp1|380536	2	NaN	25.5865	25.5865	NaN	NaN	NaN		PF01992	ATP synthase (C/AC39) subunit
Neocallimastix californiae G1 v1.0	jgi|Neosp1|661411	4	NaN	NaN	NaN	23.8303	NaN	23.8303	GT35	PF00343	Carbohydrate phosphorylase
Neocallimastix californiae G1 v1.0	jgi|Neosp1|661838	1	23.9598	23.0764	23.5181	26.0901	24.5892	25.3397		PF00349;PF03727	Hexokinase
Neocallimastix californiae G1 v1.0	jgi|Neosp1|662054;jgi|Neosp1|390710	2	NaN	18.999	18.999	22.4938	20.7512	21.6225		PF13646	HEAT repeats
Neocallimastix californiae G1 v1.0	jgi|Neosp1|662056	1	NaN	NaN	NaN	24.7093	23.5417	24.1255		PF00294	pfkB family carbohydrate kinase
Neocallimastix californiae G1 v1.0	jgi|Neosp1|662139;jgi|Neosp1|380383	2	NaN	NaN	NaN	21.6329	NaN	21.6329		PF01399	PCI domain
Neocallimastix californiae G1 v1.0	jgi|Neosp1|662438;jgi|Pirfi3|583218;jgi|Anasp1|280100;jgi|Neosp1|662380;jgi|Orpsp1_1|1191589	5	25.5626	24.9709	25.2668	26.6829	25.4247	26.0538		PF00071	Ras family
Neocallimastix californiae G1 v1.0	jgi|Neosp1|662439;jgi|Neosp1|460259;jgi|Pirfi3|416309;jgi|Anasp1|262804	4	24.698	25.8411	25.2695	29.43	25.8113	27.6206		PF01201	Ribosomal protein S8e
Neocallimastix californiae G1 v1.0	jgi|Neosp1|662707	1	25.0313	25.0802	25.0558	25.5771	NaN	25.5771		PF00056;PF02866	lactate/malate dehydrogenase, alpha/beta C-terminal domain;lactate/malate dehydrogenase, NAD binding domain
Neocallimastix californiae G1 v1.0	jgi|Neosp1|663127;jgi|Neosp1|673049;jgi|Neosp1|662028;jgi|Neosp1|702395	6	25.4448	24.9547	25.1998	29.2282	26.2989	27.7636		PF00044;PF02800	Glyceraldehyde 3-phosphate dehydrogenase, C-terminal domain;Glyceraldehyde 3-phosphate dehydrogenase, NAD binding domain
Neocallimastix californiae G1 v1.0	jgi|Neosp1|664082;jgi|Orpsp1_1|1184925	2	NaN	NaN	NaN	NaN	22.1216	22.1216		PF08757	CotH kinase protein
Neocallimastix californiae G1 v1.0	jgi|Neosp1|664334;jgi|PirE2_1|13263	2	NaN	22.3064	22.3064	NaN	NaN	NaN	GH43-CBM6-CBM1	PF00734;PF03422;PF04616	Carbohydrate binding module (family 6);Fungal cellulose binding domain;Glycosyl hydrolases family 43
Neocallimastix californiae G1 v1.0	jgi|Neosp1|664653	1	NaN	NaN	NaN	21.4487	NaN	21.4487
Neocallimastix californiae G1 v1.0	jgi|Neosp1|665620;jgi|Neosp1|698808	2	NaN	NaN	NaN	22.7442	NaN	22.7442
Neocallimastix californiae G1 v1.0	jgi|Neosp1|665641;jgi|Pirfi3|402374	2	NaN	NaN	NaN	22.904	22.0132	22.4586		PF00291;PF00571	CBS domain;Pyridoxal-phosphate dependent enzyme
Neocallimastix californiae G1 v1.0	jgi|Neosp1|666938	1	NaN	NaN	NaN	27.0322	26.8476	26.9399		PF02852;PF07992	Pyridine nucleotide-disulphide oxidoreductase;Pyridine nucleotide-disulphide oxidoreductase, dimerisation domain
Neocallimastix californiae G1 v1.0	jgi|Neosp1|666960;jgi|Orpsp1_1|1179889;jgi|PirE2_1|50789;jgi|Pirfi3|330098	4	NaN	NaN	NaN	21.5312	NaN	21.5312		PF00275;PF01202;PF01487;PF01488;PF01761;PF08501	3-dehydroquinate synthase;EPSP synthase (3-phosphoshikimate 1-carboxyvinyltransferase);Shikimate / quinate 5-dehydrogenase;Shikimate dehydrogenase substrate binding domain;Shikimate kinase;Type I 3-dehydroquinase
Neocallimastix californiae G1 v1.0	jgi|Neosp1|667089;jgi|Anasp1|228205	2	NaN	NaN	NaN	23.6892	NaN	23.6892		PF01180	Dihydroorotate dehydrogenase
Neocallimastix californiae G1 v1.0	jgi|Neosp1|667465	1	NaN	NaN	NaN	NaN	22.0822	22.0822		PF00857	Isochorismatase family
Neocallimastix californiae G1 v1.0	jgi|Neosp1|668035;jgi|Orpsp1_1|1188636;jgi|Pirfi3|339759;jgi|Anasp1|297518;jgi|PirE2_1|69871	5	NaN	NaN	NaN	24.5232	NaN	24.5232		PF00106	short chain dehydrogenase
Neocallimastix californiae G1 v1.0	jgi|Neosp1|668344	1	NaN	NaN	NaN	18.8038	NaN	18.8038		PF00373;PF01608;PF08913;PF09141;PF09379;PF16511	FERM central domain;FERM N-terminal domain;I/LWEQ domain;N-terminal or F0 domain of Talin-head FERM;Talin, middle domain;Vinculin Binding Site
Neocallimastix californiae G1 v1.0	jgi|Neosp1|668559;jgi|Anasp1|294287	2	NaN	NaN	NaN	NaN	21.9715	21.9715
Neocallimastix californiae G1 v1.0	jgi|Neosp1|669271;jgi|Orpsp1_1|1176937	4	23.3508	23.2545	23.3027	25.6059	23.8968	24.7514		PF00180;PF00330;PF00694	Aconitase C-terminal domain;Aconitase family (aconitate hydratase);Isocitrate/isopropylmalate dehydrogenase
Neocallimastix californiae G1 v1.0	jgi|Neosp1|669924;jgi|Orpsp1_1|1178269;jgi|Neosp1|522200	3	NaN	NaN	NaN	24.3115	24.3409	24.3262	GT2	PF00535	Glycosyl transferase family 2
Neocallimastix californiae G1 v1.0	jgi|Neosp1|673939	1	NaN	NaN	NaN	20.0744	NaN	20.0744
Neocallimastix californiae G1 v1.0	jgi|Neosp1|674367;jgi|Neosp1|461238;jgi|PirE2_1|15646	3	NaN	NaN	NaN	24.1201	21.9818	23.051		PF00291	Pyridoxal-phosphate dependent enzyme
Neocallimastix californiae G1 v1.0	jgi|Neosp1|674635;jgi|PirE2_1|70108	3	23.1922	NaN	23.1922	25.3839	24.0689	24.7264		PF00133;PF08264	Anticodon-binding domain of tRNA;tRNA synthetases class I (I, L, M and V)
Neocallimastix californiae G1 v1.0	jgi|Neosp1|675517;jgi|Neosp1|662363;jgi|Anasp1|223985	3	NaN	NaN	NaN	22.3583	NaN	22.3583		PF00682	HMGL-like
Neocallimastix californiae G1 v1.0	jgi|Neosp1|675528	1	NaN	NaN	NaN	19.5264	NaN	19.5264		PF01044	Vinculin family
Neocallimastix californiae G1 v1.0	jgi|Neosp1|675650;jgi|Pirfi3|582138	2	NaN	24.9751	24.9751	NaN	NaN	NaN	GH8-DOC2;GH8-DOC2-DOC2	PF01270;PF02013	Cellulose or protein binding domain;Glycosyl hydrolases family 8
Neocallimastix californiae G1 v1.0	jgi|Neosp1|675680;jgi|Orpsp1_1|1185308;jgi|Neosp1|663764;jgi|Neosp1|697280;jgi|Neosp1|663765;jgi|Neosp1|499511;jgi|Neosp1|448696;jgi|Neosp1|499512	23	NaN	NaN	NaN	22.9297	NaN	22.9297	GH3	PF00933;PF01915;PF14310	Fibronectin type III-like domain;Glycosyl hydrolase family 3 C-terminal domain;Glycosyl hydrolase family 3 N terminal domain
Neocallimastix californiae G1 v1.0	jgi|Neosp1|676003;jgi|Anasp1|240229;jgi|Orpsp1_1|1176032;jgi|PirE2_1|68769	4	NaN	NaN	NaN	21.7165	NaN	21.7165		PF00406	Adenylate kinase
Neocallimastix californiae G1 v1.0	jgi|Neosp1|676889;jgi|Orpsp1_1|1178872;jgi|Neosp1|678632;jgi|Pirfi3|339931;jgi|PirE2_1|69383	5	NaN	22.6118	22.6118	22.5173	22.4582	22.4878		PF04774	Hyaluronan / mRNA binding family
Neocallimastix californiae G1 v1.0	jgi|Neosp1|676959;jgi|Neosp1|676960;jgi|Neosp1|676958	3	24.8673	NaN	24.8673	NaN	NaN	NaN		PF13347	MFS/sugar transport protein
Neocallimastix californiae G1 v1.0	jgi|Neosp1|677280	1	NaN	NaN	NaN	NaN	23.3496	23.3496		PF08757	CotH kinase protein
Neocallimastix californiae G1 v1.0	jgi|Neosp1|677445;jgi|Neosp1|500419	2	19.1088	NaN	19.1088	22.515	NaN	22.515		PF00890;PF02910	FAD binding domain;Fumarate reductase flavoprotein C-term
Neocallimastix californiae G1 v1.0	jgi|Neosp1|678026	1	NaN	NaN	NaN	23.0214	NaN	23.0214		PF00018	SH3 domain
Neocallimastix californiae G1 v1.0	jgi|Neosp1|678593;jgi|Anasp1|230388	3	22.9702	23.035	23.0026	24.1747	23.578	23.8763		PF01213;PF08603	Adenylate cyclase associated (CAP) C terminal;Adenylate cyclase associated (CAP) N terminal
Neocallimastix californiae G1 v1.0	jgi|Neosp1|696954	1	22.7887	NaN	22.7887	25.867	24.3414	25.1042		PF01676;PF06415	BPG-independent PGAM N-terminus (iPGM_N);Metalloenzyme superfamily
Neocallimastix californiae G1 v1.0	jgi|Neosp1|697626	1	NaN	NaN	NaN	19.558	NaN	19.558		PF00248	Aldo/keto reductase family
Neocallimastix californiae G1 v1.0	jgi|Neosp1|697636	1	NaN	NaN	NaN	24.9613	24.3877	24.6745		PF01248	Ribosomal protein L7Ae/L30e/S12e/Gadd45 family
Neocallimastix californiae G1 v1.0	jgi|Neosp1|698280	1	NaN	NaN	NaN	26.4303	23.1399	24.7851		PF01212	Beta-eliminating lyase
Neocallimastix californiae G1 v1.0	jgi|Neosp1|698970;jgi|Neosp1|666677;jgi|Pirfi3|579093;jgi|PirE2_1|69311;jgi|Anasp1|244429	5	25.6831	26.3227	26.0029	27.8879	26.4993	27.1936		PF00428	60s Acidic ribosomal protein
Neocallimastix californiae G1 v1.0	jgi|Neosp1|699024	1	NaN	NaN	NaN	NaN	21.9505	21.9505		PF00083	Sugar (and other) transporter
Neocallimastix californiae G1 v1.0	jgi|Neosp1|699347	1	25.9693	25.2466	25.6079	27.492	26.4143	26.9531		PF00370;PF02782	FGGY family of carbohydrate kinases, C-terminal domain;FGGY family of carbohydrate kinases, N-terminal domain
Neocallimastix californiae G1 v1.0	jgi|Neosp1|699357;jgi|PirE2_1|67638	2	NaN	NaN	NaN	NaN	23.3099	23.3099		PF00764	Arginosuccinate synthase
Neocallimastix californiae G1 v1.0	jgi|Neosp1|699432	6	NaN	21.3965	21.3965	23.1341	NaN	23.1341	GH3-DOC2-GH6-DOC2-DOC2	PF00933;PF01341;PF01915;PF02013;PF14310	Cellulose or protein binding domain;Fibronectin type III-like domain;Glycosyl hydrolase family 3 C-terminal domain;Glycosyl hydrolase family 3 N terminal domain;Glycosyl hydrolases family 6
Neocallimastix californiae G1 v1.0	jgi|Neosp1|699460	1	NaN	NaN	NaN	NaN	23.0865	23.0865	GH43	PF04616	Glycosyl hydrolases family 43
Neocallimastix californiae G1 v1.0	jgi|Neosp1|699672	1	NaN	NaN	NaN	23.7622	22.2006	22.9814		PF01228;PF02901	Glycine radical;Pyruvate formate lyase-like
Neocallimastix californiae G1 v1.0	jgi|Neosp1|699681;jgi|PirE2_1|39973;jgi|Neosp1|671602;jgi|Pirfi3|239386;jgi|Orpsp1_1|1179603;jgi|Neosp1|706190;jgi|Orpsp1_1|1177798;jgi|Neosp1|702029;jgi|Neosp1|697808;Fsu_WP_014546608.1;jgi|Orpsp1_1|1184934;jgi|Anasp1|329627;jgi|Neosp1|702410;jgi|Orpsp1_1|1185973;jgi|Orpsp1_1|1185147;jgi|Neosp1|706220	16	NaN	NaN	NaN	23.5878	NaN	23.5878	CBM13-DOC2-DOC2-CE1;CE1;DOC2-CE1;DOC2-DOC2-CE1	PF02013;PF14200	Cellulose or protein binding domain;Ricin-type beta-trefoil lectin domain-like
Neocallimastix californiae G1 v1.0	jgi|Neosp1|699809;jgi|Neosp1|699808;jgi|Neosp1|666887;jgi|Neosp1|662412;jgi|Neosp1|708761;jgi|Neosp1|707801;jgi|Neosp1|390208;jgi|Neosp1|662410;jgi|Neosp1|662623;jgi|Neosp1|464556	21	NaN	NaN	NaN	NaN	25.0729	25.0729	GH3	PF00933;PF01915;PF14310	Fibronectin type III-like domain;Glycosyl hydrolase family 3 C-terminal domain;Glycosyl hydrolase family 3 N terminal domain
Neocallimastix californiae G1 v1.0	jgi|Neosp1|700299	1	NaN	NaN	NaN	22.3164	NaN	22.3164		PF00248	Aldo/keto reductase family
Neocallimastix californiae G1 v1.0	jgi|Neosp1|700434;jgi|Neosp1|386106;jgi|Anasp1|223202	3	NaN	25.516	25.516	NaN	NaN	NaN		PF00887	Acyl CoA binding protein
Neocallimastix californiae G1 v1.0	jgi|Neosp1|700503;jgi|Pirfi3|319528	2	NaN	NaN	NaN	NaN	20.027	20.027		PF01230	HIT domain
Neocallimastix californiae G1 v1.0	jgi|Neosp1|700592;jgi|Neosp1|505089	2	NaN	NaN	NaN	NaN	23.2603	23.2603		PF05368	NmrA-like family
Neocallimastix californiae G1 v1.0	jgi|Neosp1|700931;jgi|Neosp1|414220	3	25.646	25.4152	25.5306	28.7186	26.5585	27.6385		PF01717;PF08267	Cobalamin-independent synthase, Catalytic domain;Cobalamin-independent synthase, N-terminal domain
Neocallimastix californiae G1 v1.0	jgi|Neosp1|701556	1	NaN	NaN	NaN	NaN	21.7301	21.7301
Neocallimastix californiae G1 v1.0	jgi|Neosp1|701794;jgi|Neosp1|701793	2	NaN	NaN	NaN	22.9522	NaN	22.9522		PF00208;PF02812	Glu/Leu/Phe/Val dehydrogenase, dimerisation domain;Glutamate/Leucine/Phenylalanine/Valine dehydrogenase
Neocallimastix californiae G1 v1.0	jgi|Neosp1|701840	1	NaN	NaN	NaN	NaN	23.8187	23.8187
Neocallimastix californiae G1 v1.0	jgi|Neosp1|702371	1	NaN	NaN	NaN	23.4609	NaN	23.4609
Neocallimastix californiae G1 v1.0	jgi|Neosp1|702637;jgi|Neosp1|709435	2	NaN	NaN	NaN	26.9354	NaN	26.9354		PF00121	Triosephosphate isomerase
Neocallimastix californiae G1 v1.0	jgi|Neosp1|703034;jgi|Neosp1|383942;jgi|Orpsp1_1|1190388;jgi|Neosp1|701704;jgi|Neosp1|661602;jgi|Neosp1|661603;jgi|Neosp1|383935;jgi|Neosp1|703033	8	NaN	NaN	NaN	24.0667	24.2458	24.1562	GH1	PF00232	Glycosyl hydrolase family 1
Neocallimastix californiae G1 v1.0	jgi|Neosp1|703131	1	27.8569	NaN	27.8569	NaN	NaN	NaN		PF00782	Dual specificity phosphatase, catalytic domain
Neocallimastix californiae G1 v1.0	jgi|Neosp1|703192;jgi|Neosp1|698563;jgi|Orpsp1_1|1192278;jgi|Pirfi3|333422;jgi|PirE2_1|50062;jgi|Anasp1|324180	6	23.3538	23.1887	23.2713	26.7218	24.2992	25.5105		PF00189;PF07650	KH domain;Ribosomal protein S3, C-terminal domain
Neocallimastix californiae G1 v1.0	jgi|Neosp1|703407;jgi|Neosp1|457989;jgi|Anasp1|294034;jgi|Neosp1|708544	6	26.0008	25.2327	25.6167	29.0287	27.1961	28.1124		PF00012	Hsp70 protein
Neocallimastix californiae G1 v1.0	jgi|Neosp1|703874	1	NaN	NaN	NaN	NaN	24.3027	24.3027		PF00107;PF08240	Alcohol dehydrogenase GroES-like domain;Zinc-binding dehydrogenase
Neocallimastix californiae G1 v1.0	jgi|Neosp1|704112;jgi|Neosp1|392843;jgi|Anasp1|295778	5	23.8564	21.9042	22.8803	25.1797	23.8651	24.5224		PF00389;PF02826	D-isomer specific 2-hydroxyacid dehydrogenase, catalytic domain;D-isomer specific 2-hydroxyacid dehydrogenase, NAD binding domain
Neocallimastix californiae G1 v1.0	jgi|Neosp1|704267;jgi|Neosp1|448607;jgi|Orpsp1_1|1179742	3	NaN	23.3255	23.3255	25.1489	24.1576	24.6532		PF01704	UTP--glucose-1-phosphate uridylyltransferase
Neocallimastix californiae G1 v1.0	jgi|Neosp1|704315;jgi|PirE2_1|67940;jgi|Neosp1|460750;jgi|Pirfi3|588275;jgi|Anasp1|262204	5	NaN	NaN	NaN	NaN	20.1833	20.1833		PF00226;PF00684;PF01556	DnaJ C terminal domain;DnaJ central domain;DnaJ domain
Neocallimastix californiae G1 v1.0	jgi|Neosp1|704451	1	NaN	NaN	NaN	24.3685	NaN	24.3685	GH48-DOC2-DOC2	PF02011;PF02013	Cellulose or protein binding domain;Glycosyl hydrolase family 48
Neocallimastix californiae G1 v1.0	jgi|Neosp1|705180	1	NaN	NaN	NaN	21.8699	NaN	21.8699
Neocallimastix californiae G1 v1.0	jgi|Neosp1|705454;jgi|Neosp1|677392;jgi|Orpsp1_1|1178980	3	NaN	NaN	NaN	24.029	NaN	24.029		PF01248	Ribosomal protein L7Ae/L30e/S12e/Gadd45 family
Neocallimastix californiae G1 v1.0	jgi|Neosp1|705600	2	24.3261	24.8735	24.5998	24.6798	26.4654	25.5726		PF00408;PF02878	Phosphoglucomutase/phosphomannomutase, alpha/beta/alpha domain I;Phosphoglucomutase/phosphomannomutase, C-terminal domain
Neocallimastix californiae G1 v1.0	jgi|Neosp1|705896	1	NaN	NaN	NaN	23.6576	NaN	23.6576	GH48-DOC2-DOC2	PF02011;PF02013	Cellulose or protein binding domain;Glycosyl hydrolase family 48
Neocallimastix californiae G1 v1.0	jgi|Neosp1|705960;jgi|Neosp1|697612;jgi|Anasp1|325014;jgi|Orpsp1_1|1183126	4	NaN	NaN	NaN	22.8969	NaN	22.8969		PF00838	Translationally controlled tumour protein
Neocallimastix californiae G1 v1.0	jgi|Neosp1|705975;jgi|Neosp1|697587;jgi|Anasp1|291223	3	30.1793	29.5582	29.8687	29.9796	28.0989	29.0393		PF00091;PF03953	Tubulin C-terminal domain;Tubulin/FtsZ family, GTPase domain
Neocallimastix californiae G1 v1.0	jgi|Neosp1|706771	1	NaN	NaN	NaN	NaN	23.0635	23.0635		PF00083	Sugar (and other) transporter
Neocallimastix californiae G1 v1.0	jgi|Neosp1|706785	1	NaN	NaN	NaN	23.7235	23.1145	23.419		PF01411;PF02272;PF07973	DHHA1 domain;Threonyl and Alanyl tRNA synthetase second additional domain;tRNA synthetases class II (A)
Neocallimastix californiae G1 v1.0	jgi|Neosp1|707114;jgi|Neosp1|703831	2	27.541	26.2041	26.8726	30.5023	29.1892	29.8457		PF00821;PF17297	Phosphoenolpyruvate carboxykinase C-terminal P-loop domain;Phosphoenolpyruvate carboxykinase N-terminal domain
Neocallimastix californiae G1 v1.0	jgi|Neosp1|707567	1	NaN	NaN	NaN	NaN	18.5834	18.5834		PF00076	RNA recognition motif. (a.k.a. RRM, RBD, or RNP domain)
Neocallimastix californiae G1 v1.0	jgi|Neosp1|707602;jgi|Neosp1|676429;jgi|Neosp1|676422;jgi|Neosp1|676424;jgi|Neosp1|671732;jgi|Neosp1|670117;jgi|Neosp1|516310;jgi|Neosp1|676427;jgi|Neosp1|676426;jgi|Anasp1|294193;jgi|Neosp1|670115;jgi|Anasp1|324335;jgi|Anasp1|294192	13	NaN	NaN	NaN	24.2427	24.2261	24.2344		PF01145	SPFH domain / Band 7 family
Neocallimastix californiae G1 v1.0	jgi|Neosp1|707695	5	NaN	NaN	NaN	24.9133	NaN	24.9133		PF01778	Ribosomal L28e protein family
Neocallimastix californiae G1 v1.0	jgi|Neosp1|707728;jgi|Orpsp1_1|1183646;jgi|Orpsp1_1|1183811;jgi|Pirfi3|579305	4	23.1747	NaN	23.1747	23.3381	NaN	23.3381		PF01680	SOR/SNZ family
Neocallimastix californiae G1 v1.0	jgi|Neosp1|707892;jgi|Neosp1|667902;jgi|Pirfi3|587844;jgi|PirE2_1|68475;jgi|Anasp1|325938	5	NaN	NaN	NaN	26.7677	NaN	26.7677		PF00467;PF01929	KOW motif;Ribosomal protein L14
Neocallimastix californiae G1 v1.0	jgi|Neosp1|707955;jgi|Neosp1|699955;jgi|Orpsp1_1|1186569	3	21.7055	22.02	21.8628	22.5609	21.3548	21.9578		PF01798;PF08156	NOP5NT (NUC127) domain;snoRNA binding domain, fibrillarin
Neocallimastix californiae G1 v1.0	jgi|Neosp1|708061;jgi|Neosp1|705491;jgi|Pirfi3|584379	3	24.8736	24.5947	24.7341	27.0136	25.487	26.2503		PF00235	Profilin
Neocallimastix californiae G1 v1.0	jgi|Neosp1|708178	1	NaN	NaN	NaN	20.9387	NaN	20.9387		PF04008	Adenosine specific kinase
Neocallimastix californiae G1 v1.0	jgi|Neosp1|708206;jgi|Pirfi3|370624;jgi|Neosp1|677812;jgi|Neosp1|518420;jgi|Neosp1|677808;jgi|Neosp1|677813	14	NaN	NaN	NaN	23.2937	NaN	23.2937	GH2;GH2-CBM13;GH2-CBM13-DOC2;GH2-CBM13-DOC2-DOC2	PF00703;PF02013;PF02836;PF02837;PF02929;PF13385;PF14200;PF16353	Beta galactosidase small chain;Cellulose or protein binding domain;Concanavalin A-like lectin/glucanases superfamily;Domain of unknown function(DUF4981);Glycosyl hydrolases family 2;Glycosyl hydrolases family 2, sugar binding domain;Glycosyl hydrolases family 2, TIM barrel domain;Ricin-type beta-trefoil lectin domain-like
Neocallimastix californiae G1 v1.0	jgi|Neosp1|708445;jgi|Neosp1|436285	6	27.3342	27.3932	27.3637	28.5306	28.4983	28.5145		PF01261	Xylose isomerase-like TIM barrel
Neocallimastix californiae G1 v1.0	jgi|Neosp1|708800;jgi|Neosp1|460390	4	24.1947	22.7193	23.457	25.0823	22.647	23.8646		PF01287	Eukaryotic elongation factor 5A hypusine, DNA-binding OB fold
Neocallimastix californiae G1 v1.0	jgi|Neosp1|708920	1	25.4382	25.2325	25.3353	26.7858	25.8818	26.3338		PF12718	Tropomyosin like
Neocallimastix californiae G1 v1.0	jgi|Neosp1|709094	1	NaN	NaN	NaN	21.3322	NaN	21.3322		PF00240	Ubiquitin family
Neocallimastix californiae G1 v1.0	jgi|Neosp1|709393	1	NaN	NaN	NaN	22.62	NaN	22.62		PF00208;PF02812	Glu/Leu/Phe/Val dehydrogenase, dimerisation domain;Glutamate/Leucine/Phenylalanine/Valine dehydrogenase
Orpinomyces sp.	jgi|Orpsp1_1|1174308	1	NaN	NaN	NaN	21.3056	NaN	21.3056		PF01267	F-actin capping protein alpha subunit
Orpinomyces sp.	jgi|Orpsp1_1|1174697;jgi|Pirfi3|274691;jgi|PirE2_1|52200;jgi|Neosp1|423108	5	NaN	NaN	NaN	22.8556	23.2068	23.0312		PF00365	Phosphofructokinase
Orpinomyces sp.	jgi|Orpsp1_1|1174857;jgi|Orpsp1_1|1188724;jgi|Pirfi3|72660;jgi|PirE2_1|47905;jgi|Neosp1|393463	5	NaN	NaN	NaN	22.115	NaN	22.115		PF01926;PF06071	50S ribosome-binding GTPase;Protein of unknown function (DUF933)
Orpinomyces sp.	jgi|Orpsp1_1|1175385;jgi|Neosp1|511587;jgi|Neosp1|408345	3	NaN	NaN	NaN	20.2931	NaN	20.2931		PF12717;PF13646	HEAT repeats;non-SMC mitotic condensation complex subunit 1
Orpinomyces sp.	jgi|Orpsp1_1|1175442;jgi|Anasp1|199114;jgi|PirE2_1|45644;jgi|Pirfi3|361540	4	NaN	NaN	NaN	23.3819	NaN	23.3819		PF00750;PF03485;PF05746	Arginyl tRNA synthetase N terminal domain;DALR anticodon binding domain;tRNA synthetases class I (R)
Orpinomyces sp.	jgi|Orpsp1_1|1175496	1	NaN	NaN	NaN	24.2423	23.5543	23.8983	DOC2-DOC2-GH6	PF01341;PF02013	Cellulose or protein binding domain;Glycosyl hydrolases family 6
Orpinomyces sp.	jgi|Orpsp1_1|1175701;jgi|Pirfi3|350129;jgi|PirE2_1|53842;jgi|Neosp1|662722;jgi|Neosp1|396894;jgi|Anasp1|228193	6	NaN	NaN	NaN	24.8375	NaN	24.8375		PF00125	Core histone H2A/H2B/H3/H4
Orpinomyces sp.	jgi|Orpsp1_1|1176444;jgi|Neosp1|454189	2	NaN	NaN	NaN	19.7549	NaN	19.7549		PF00586;PF01071;PF02769;PF02843;PF02844	AIR synthase related protein, C-terminal domain;AIR synthase related protein, N-terminal domain;Phosphoribosylglycinamide synthetase, ATP-grasp (A) domain;Phosphoribosylglycinamide synthetase, C domain;Phosphoribosylglycinamide synthetase, N domain
Orpinomyces sp.	jgi|Orpsp1_1|1176522;jgi|Pirfi3|327427;jgi|Pirfi3|327415;jgi|Anasp1|291096	4	NaN	NaN	NaN	NaN	23.3453	23.3453	GH3-DOC2-GH6-DOC2-DOC2	PF00933;PF01341;PF01915;PF02013;PF14310	Cellulose or protein binding domain;Fibronectin type III-like domain;Glycosyl hydrolase family 3 C-terminal domain;Glycosyl hydrolase family 3 N terminal domain;Glycosyl hydrolases family 6
Orpinomyces sp.	jgi|Orpsp1_1|1176612;jgi|Neosp1|663981;jgi|Anasp1|217181;jgi|Pirfi3|581570	4	NaN	NaN	NaN	16.5324	NaN	16.5324		PF00696;PF01472	Amino acid kinase family;PUA domain
Orpinomyces sp.	jgi|Orpsp1_1|1176624;jgi|Neosp1|642334;jgi|Neosp1|407760;jgi|Anasp1|295558;jgi|Neosp1|668330;jgi|Neosp1|642344	6	NaN	NaN	NaN	NaN	20.8598	20.8598	DOC2-DOC2-GH6;DOC2-GH6;GH6	PF01341;PF02013	Cellulose or protein binding domain;Glycosyl hydrolases family 6
Orpinomyces sp.	jgi|Orpsp1_1|1176933;jgi|Orpsp1_1|1174935	2	NaN	NaN	NaN	NaN	23.0977	23.0977	DOC2-DOC2-DOC2-GH6	PF01341;PF02013	Cellulose or protein binding domain;Glycosyl hydrolases family 6
Orpinomyces sp.	jgi|Orpsp1_1|1177033;jgi|Neosp1|450997	2	NaN	NaN	NaN	26.0951	NaN	26.0951		PF00719	Inorganic pyrophosphatase
Orpinomyces sp.	jgi|Orpsp1_1|1177156;jgi|Orpsp1_1|1176400;jgi|Orpsp1_1|1175257	3	NaN	NaN	NaN	NaN	25.1169	25.1169	CBM26-GH31;GH31	PF00088;PF01055;PF13802;PF16738;PF16863	Galactose mutarotase-like;Glycosyl hydrolases family 31;N-terminal barrel of NtMGAM and CtMGAM, maltase-glucoamylase;Starch-binding module 26;Trefoil (P-type) domain
Orpinomyces sp.	jgi|Orpsp1_1|1177225;jgi|PirE2_1|10962;jgi|PirE2_1|25818;jgi|PirE2_1|10957;jgi|Orpsp1_1|1177826;jgi|PirE2_1|44062;jgi|Neosp1|389299;jgi|Anasp1|268220	8	NaN	NaN	NaN	19.0633	NaN	19.0633		PF02110;PF02581	Hydroxyethylthiazole kinase family;Thiamine monophosphate synthase
Orpinomyces sp.	jgi|Orpsp1_1|1177237	1	NaN	NaN	NaN	NaN	23.6921	23.6921		PF00076	RNA recognition motif. (a.k.a. RRM, RBD, or RNP domain)
Orpinomyces sp.	jgi|Orpsp1_1|1177262;jgi|Neosp1|505322;jgi|Orpsp1_1|1182056;jgi|PirE2_1|45367;jgi|Neosp1|422650	6	NaN	NaN	NaN	24.3018	23.7989	24.0503		PF00899;PF09358;PF10585;PF16190;PF16191	ThiF family;Ubiquitin fold domain;Ubiquitin-activating enzyme active site;Ubiquitin-activating enzyme E1 FCCH domain;Ubiquitin-activating enzyme E1 four-helix bundle
Orpinomyces sp.	jgi|Orpsp1_1|1177268;jgi|Anasp1|326589	2	NaN	NaN	NaN	24.6264	23.2843	23.9554		PF07992	Pyridine nucleotide-disulphide oxidoreductase
Orpinomyces sp.	jgi|Orpsp1_1|1177270;jgi|Orpsp1_1|1177082;jgi|Orpsp1_1|1181711;jgi|Anasp1|210082;jgi|Neosp1|464421	5	NaN	NaN	NaN	22.2193	NaN	22.2193		PF00085;PF13848	Thioredoxin;Thioredoxin-like domain
Orpinomyces sp.	jgi|Orpsp1_1|1177676;jgi|PirE2_1|54213;jgi|Neosp1|660328;jgi|Neosp1|515263;jgi|Anasp1|331019;jgi|Anasp1|330030;jgi|Pirfi3|338679	7	24.6301	24.9306	24.7803	26.8454	26.5172	26.6813		PF00270;PF00271	DEAD/DEAH box helicase;Helicase conserved C-terminal domain
Orpinomyces sp.	jgi|Orpsp1_1|1177813;jgi|Neosp1|62418;jgi|Neosp1|249008;jgi|Anasp1|261944	4	NaN	NaN	NaN	24.294	NaN	24.294		PF00227	Proteasome subunit
Orpinomyces sp.	jgi|Orpsp1_1|1177930;jgi|Neosp1|381016;jgi|Neosp1|224266	3	25.5226	24.3436	24.9331	26.4868	25.216	25.8514		PF00400	WD domain, G-beta repeat
Orpinomyces sp.	jgi|Orpsp1_1|1178022;jgi|PirE2_1|67165;jgi|Neosp1|699744;jgi|Neosp1|523298	4	NaN	NaN	NaN	26.8657	25.2544	26.0601		PF00380	Ribosomal protein S9/S16
Orpinomyces sp.	jgi|Orpsp1_1|1178032;jgi|Orpsp1_1|1178031	2	NaN	NaN	NaN	NaN	19.9245	19.9245		PF08757	CotH kinase protein
Orpinomyces sp.	jgi|Orpsp1_1|1178042;jgi|PirE2_1|53147;jgi|Neosp1|378672	3	NaN	NaN	NaN	NaN	21.4399	21.4399		PF05091	Eukaryotic translation initiation factor 3 subunit 7 (eIF-3)
Orpinomyces sp.	jgi|Orpsp1_1|1178124;jgi|PirE2_1|40821	2	NaN	NaN	NaN	NaN	20.8405	20.8405		PF00226;PF00684;PF01556	DnaJ C terminal domain;DnaJ central domain;DnaJ domain
Orpinomyces sp.	jgi|Orpsp1_1|1178136;jgi|Neosp1|459763;AMa_HiSeq_19240000;UBA1233_contig_31201_90;jgi|PirE2_1|19953;UBA1240_contig_48814_7	6	NaN	NaN	NaN	21.2233	NaN	21.2233		PF14681	Uracil phosphoribosyltransferase
Orpinomyces sp.	jgi|Orpsp1_1|1178177;jgi|Orpsp1_1|1188210;jgi|Orpsp1_1|1177615;jgi|Orpsp1_1|1188090;jgi|Orpsp1_1|1180976;jgi|Orpsp1_1|1177888;jgi|Orpsp1_1|1179248;jgi|Orpsp1_1|1185671;jgi|Orpsp1_1|1176045;jgi|Orpsp1_1|1190807;jgi|Orpsp1_1|1182298;jgi|Orpsp1_1|1177561;jgi|Orpsp1_1|1189758;jgi|Orpsp1_1|1192811;jgi|Orpsp1_1|1177562;jgi|Orpsp1_1|1178780;jgi|Orpsp1_1|1181647	17	NaN	NaN	NaN	21.5681	NaN	21.5681	DOC2-DOC2-GH6;DOC2-GH6	PF01341;PF01432;PF02013	Cellulose or protein binding domain;Glycosyl hydrolases family 6;Peptidase family M3
Orpinomyces sp.	jgi|Orpsp1_1|1178200;jgi|Orpsp1_1|1181386;jgi|PirE2_1|45225;jgi|Neosp1|383729;jgi|Neosp1|392062;jgi|Anasp1|236811	6	21.7046	NaN	21.7046	23.3806	NaN	23.3806		PF12710;PF13740	ACT domain;haloacid dehalogenase-like hydrolase
Orpinomyces sp.	jgi|Orpsp1_1|1178239;jgi|Pirfi3|583356	2	NaN	NaN	NaN	NaN	23.8939	23.8939		PF00241	Cofilin/tropomyosin-type actin-binding protein
Orpinomyces sp.	jgi|Orpsp1_1|1178332;jgi|Orpsp1_1|1184202;jgi|PirE2_1|67328;jgi|Neosp1|702973	5	NaN	NaN	NaN	22.7541	22.1669	22.4605		PF00464	Serine hydroxymethyltransferase
Orpinomyces sp.	jgi|Orpsp1_1|1178431;jgi|Neosp1|71066;jgi|Anasp1|248916	3	NaN	NaN	NaN	19.9366	NaN	19.9366
Orpinomyces sp.	jgi|Orpsp1_1|1178536;jgi|Anasp1|214439;jgi|Neosp1|707492;jgi|Neosp1|427565	4	NaN	NaN	NaN	NaN	22.6013	22.6013		PF01433;PF09127	Leukotriene A4 hydrolase, C-terminal;Peptidase family M1 domain
Orpinomyces sp.	jgi|Orpsp1_1|1178541;jgi|Pirfi3|342827;jgi|Neosp1|448225;jgi|Neosp1|392604	8	22.7721	21.8883	22.3302	26.4436	25.0528	25.7482		PF01063	Amino-transferase class IV
Orpinomyces sp.	jgi|Orpsp1_1|1178547;jgi|Orpsp1_1|1182041	2	NaN	NaN	NaN	21.0754	NaN	21.0754		PF12955	Domain of unknown function (DUF3844)
Orpinomyces sp.	jgi|Orpsp1_1|1178620;jgi|Neosp1|384989	2	NaN	NaN	NaN	NaN	22.2373	22.2373	DOC2-DOC2	PF02013;PF08757	Cellulose or protein binding domain;CotH kinase protein
Orpinomyces sp.	jgi|Orpsp1_1|1178656;jgi|Pirfi3|323391;jgi|Pirfi3|582149;jgi|Anasp1|270965;jgi|Neosp1|704134;jgi|Neosp1|701644	6	NaN	NaN	NaN	NaN	23.3158	23.3158	GH115	PF15979	Glycosyl hydrolase family 115
Orpinomyces sp.	jgi|Orpsp1_1|1178818;jgi|Orpsp1_1|1177478;jgi|Anasp1|207453;jgi|Pirfi3|324964	4	23.4595	NaN	23.4595	28.0686	24.9117	26.4901		PF17135	Ribosomal protein 60S L18 and 50S L18e
Orpinomyces sp.	jgi|Orpsp1_1|1178947	1	NaN	NaN	NaN	NaN	20.9273	20.9273		PF03224;PF11698	V-ATPase subunit H
Orpinomyces sp.	jgi|Orpsp1_1|1178992;jgi|Neosp1|217583;jgi|Pirfi3|334186;jgi|Neosp1|660460;jgi|Neosp1|460649;jgi|Anasp1|232440	6	NaN	NaN	NaN	23.2798	NaN	23.2798		PF00179;PF00627	UBA/TS-N domain;Ubiquitin-conjugating enzyme
Orpinomyces sp.	jgi|Orpsp1_1|1179012	1	25.7003	26.0314	25.8659	26.5907	26.1165	26.3536		PF00063;PF00612;PF01576	IQ calmodulin-binding motif;Myosin head (motor domain);Myosin tail
Orpinomyces sp.	jgi|Orpsp1_1|1179731	1	23.2119	22.406	22.8089	22.892	21.9749	22.4335		PF00120;PF12437	Glutamine synthetase type III N terminal;Glutamine synthetase, catalytic domain
Orpinomyces sp.	jgi|Orpsp1_1|1179755	1	NaN	NaN	NaN	23.4589	23.8676	23.6632	GH10-CBM1	PF00331;PF00734	Fungal cellulose binding domain;Glycosyl hydrolase family 10
Orpinomyces sp.	jgi|Orpsp1_1|1179777;jgi|Pirfi3|579562;jgi|Orpsp1_1|1181536;jgi|PirE2_1|21085;jgi|Neosp1|705678;jgi|Anasp1|269310	6	23.7255	22.9888	23.3571	NaN	NaN	NaN	DOC2-DOC2-DOC2-GH9;GH9	PF00759;PF02013	Cellulose or protein binding domain;Glycosyl hydrolase family 9
Orpinomyces sp.	jgi|Orpsp1_1|1179866;jgi|Neosp1|393068;jgi|Orpsp1_1|1180556;jgi|Pirfi3|587603	4	NaN	NaN	NaN	23.8047	23.1973	23.501		PF00587;PF03129	Anticodon binding domain;tRNA synthetase class II core domain (G, H, P, S and T)
Orpinomyces sp.	jgi|Orpsp1_1|1179884	1	NaN	NaN	NaN	23.3366	NaN	23.3366		PF10366;PF10367;PF14204;PF17144	Ribosomal L18 C-terminal region;Ribosomal large subunit proteins 60S L5, and 50S L18;Vacuolar sorting protein 39 domain 1;Vacuolar sorting protein 39 domain 2
Orpinomyces sp.	jgi|Orpsp1_1|1179954;jgi|Pirfi3|584479;jgi|PirE2_1|68528;jgi|Neosp1|511426;jgi|Neosp1|510923	5	NaN	17.8066	17.8066	NaN	NaN	NaN		PF00108;PF02803	Thiolase, C-terminal domain;Thiolase, N-terminal domain
Orpinomyces sp.	jgi|Orpsp1_1|1180308;jgi|Orpsp1_1|1175176	2	NaN	NaN	NaN	NaN	20.2406	20.2406		PF01399	PCI domain
Orpinomyces sp.	jgi|Orpsp1_1|1180548	1	NaN	NaN	NaN	19.6565	NaN	19.6565	GH43	PF04616	Glycosyl hydrolases family 43
Orpinomyces sp.	jgi|Orpsp1_1|1180552;jgi|Neosp1|338750;jgi|Pirfi3|396187;jgi|PirE2_1|68040	4	NaN	NaN	NaN	22.8517	NaN	22.8517		PF03637	Mob1/phocein family
Orpinomyces sp.	jgi|Orpsp1_1|1180571;jgi|Orpsp1_1|1180535;jgi|PirE2_1|41720;jgi|Neosp1|705845	5	NaN	23.4076	23.4076	24.245	23.1749	23.71		PF00478;PF00571	CBS domain;IMP dehydrogenase / GMP reductase domain
Orpinomyces sp.	jgi|Orpsp1_1|1180624	1	NaN	NaN	NaN	NaN	21.9947	21.9947		PF00262	Calreticulin family
Orpinomyces sp.	jgi|Orpsp1_1|1180632;jgi|Orpsp1_1|1179151;jgi|PirE2_1|54118;jgi|Pirfi3|339687;jgi|Neosp1|453727;jgi|Neosp1|524866	6	NaN	NaN	NaN	18.9864	NaN	18.9864		PF01602;PF08752;PF16381	Adaptin N terminal region;Coatomer gamma subunit appendage platform subdomain;Coatomer subunit gamma-1 C-terminal appendage platform
Orpinomyces sp.	jgi|Orpsp1_1|1180701	1	23.1304	NaN	23.1304	24.9047	24.0946	24.4996	GH3	PF00933;PF01915;PF14310	Fibronectin type III-like domain;Glycosyl hydrolase family 3 C-terminal domain;Glycosyl hydrolase family 3 N terminal domain
Orpinomyces sp.	jgi|Orpsp1_1|1180988;jgi|Pirfi3|362857;jgi|PirE2_1|42729;jgi|Anasp1|261045;jgi|Neosp1|430985	6	24.4591	NaN	24.4591	24.8138	24.3346	24.5742		PF13405;PF13499	EF-hand domain;EF-hand domain pair
Orpinomyces sp.	jgi|Orpsp1_1|1181129;jgi|Neosp1|523176;jgi|Neosp1|375338;jgi|Anasp1|241017	4	NaN	NaN	NaN	22.1913	NaN	22.1913		PF00027;PF02197	Cyclic nucleotide-binding domain;Regulatory subunit of type II PKA R-subunit
Orpinomyces sp.	jgi|Orpsp1_1|1181305;jgi|Pirfi3|319768;jgi|Anasp1|293227	3	NaN	NaN	NaN	NaN	22.0433	22.0433		PF00133;PF08264	Anticodon-binding domain of tRNA;tRNA synthetases class I (I, L, M and V)
Orpinomyces sp.	jgi|Orpsp1_1|1181482;jgi|Orpsp1_1|1176503	2	NaN	22.1077	22.1077	NaN	NaN	NaN
Orpinomyces sp.	jgi|Orpsp1_1|1181617;jgi|Neosp1|519596;jgi|Neosp1|223999;jgi|PirE2_1|51256;jgi|Anasp1|262574	5	25.6617	25.8557	25.7587	28.0317	27.9767	28.0042		PF00573;PF14374	60S ribosomal protein L4 C-terminal domain;Ribosomal protein L4/L1 family
Orpinomyces sp.	jgi|Orpsp1_1|1181790	1	23.6812	NaN	23.6812	NaN	NaN	NaN		PF00456;PF02779;PF02780	Transketolase, C-terminal domain;Transketolase, pyrimidine binding domain;Transketolase, thiamine diphosphate binding domain
Orpinomyces sp.	jgi|Orpsp1_1|1181988	1	NaN	NaN	NaN	NaN	22.2891	22.2891		PF00022	Actin
Orpinomyces sp.	jgi|Orpsp1_1|1182092	1	22.5074	22.9285	22.718	25.3711	24.9557	25.1634	GH1	PF00232	Glycosyl hydrolase family 1
Orpinomyces sp.	jgi|Orpsp1_1|1182180;jgi|Orpsp1_1|1190626;jgi|Anasp1|328146;jgi|Neosp1|705634	4	NaN	NaN	NaN	24.4337	NaN	24.4337
Orpinomyces sp.	jgi|Orpsp1_1|1182362	1	NaN	NaN	NaN	24.5792	23.6754	24.1273		PF00006;PF02874	ATP synthase alpha/beta family, beta-barrel domain;ATP synthase alpha/beta family, nucleotide-binding domain
Orpinomyces sp.	jgi|Orpsp1_1|1182381	1	NaN	23.8671	23.8671	26.6458	25.899	26.2724	GH48-DOC2-DOC2	PF02011;PF02013	Cellulose or protein binding domain;Glycosyl hydrolase family 48
Orpinomyces sp.	jgi|Orpsp1_1|1182410;jgi|PirE2_1|54864;jgi|Pirfi3|579174;jgi|Neosp1|389105;jgi|Anasp1|281681	5	NaN	21.7936	21.7936	23.5235	NaN	23.5235	GH13_25;GH13_25-GH133	PF06202;PF14699;PF14701;PF14702	Amylo-alpha-1,6-glucosidase;Central domain of human glycogen debranching enzyme;Glycogen debranching enzyme, glucanotransferase domain;N-terminal domain from the human glycogen debranching enzyme
Orpinomyces sp.	jgi|Orpsp1_1|1182433	1	NaN	NaN	NaN	NaN	23.1617	23.1617		PF00152;PF01336	OB-fold nucleic acid binding domain;tRNA synthetases class II (D, K and N)
Orpinomyces sp.	jgi|Orpsp1_1|1182618;jgi|Pirfi3|414456;jgi|Neosp1|661273;jgi|Neosp1|375312;jgi|Anasp1|290014	5	NaN	NaN	NaN	NaN	19.8549	19.8549		PF01423	LSM domain
Orpinomyces sp.	jgi|Orpsp1_1|1182666;jgi|Orpsp1_1|1192810;jgi|Orpsp1_1|1190415;jgi|Pirfi3|583408;jgi|Pirfi3|583407;jgi|PirE2_1|10701;jgi|PirE2_1|10696;jgi|Orpsp1_1|1175120;jgi|Neosp1|698650;jgi|Anasp1|330855;jgi|PirE2_1|12174;jgi|Orpsp1_1|1177178	12	NaN	NaN	NaN	NaN	24.5986	24.5986	GH43;GH43-CBM6-CBM13;GH43-CBM6-CBM13-DOC2;GH43-CBM6-CBM13-DOC2-DOC2;GH43-CBM6-DOC2;GH43-CBM6-DOC2-DOC2	PF02013;PF03422;PF04616;PF14200	Carbohydrate binding module (family 6);Cellulose or protein binding domain;Glycosyl hydrolases family 43;Ricin-type beta-trefoil lectin domain-like
Orpinomyces sp.	jgi|Orpsp1_1|1182736	1	NaN	NaN	NaN	22.7764	NaN	22.7764		PF12718	Tropomyosin like
Orpinomyces sp.	jgi|Orpsp1_1|1182801;jgi|Neosp1|452460;jgi|Neosp1|391370;jgi|PirE2_1|53331;jgi|Anasp1|297983;jgi|Pirfi3|396870	6	25.6414	23.9272	24.7843	26.2115	25.5492	25.8804		PF01704	UTP--glucose-1-phosphate uridylyltransferase
Orpinomyces sp.	jgi|Orpsp1_1|1182816	1	NaN	NaN	NaN	NaN	20.4256	20.4256		PF01658;PF07994	Myo-inositol-1-phosphate synthase
Orpinomyces sp.	jgi|Orpsp1_1|1182883;jgi|PirE2_1|68335;jgi|Pirfi3|412530;jgi|Anasp1|295871;jgi|Neosp1|668332	5	NaN	NaN	NaN	20.9852	20.8998	20.9425		PF00696;PF01118;PF04768	Amino acid kinase family;NAT, N-acetyltransferase, of N-acetylglutamate synthase;Semialdehyde dehydrogenase, NAD binding domain
Orpinomyces sp.	jgi|Orpsp1_1|1183238;jgi|Orpsp1_1|1175603;jgi|PirE2_1|47438;jgi|Orpsp1_1|1186285;jgi|Pirfi3|301620;jgi|Neosp1|672252;jgi|Neosp1|401929;jgi|Anasp1|274838	8	NaN	NaN	NaN	25.0052	NaN	25.0052		PF00022	Actin
Orpinomyces sp.	jgi|Orpsp1_1|1183334	1	NaN	NaN	NaN	24.8399	25.0149	24.9274	CBM26-GH31	PF00088;PF01055;PF13802;PF16738;PF16863	Galactose mutarotase-like;Glycosyl hydrolases family 31;N-terminal barrel of NtMGAM and CtMGAM, maltase-glucoamylase;Starch-binding module 26;Trefoil (P-type) domain
Orpinomyces sp.	jgi|Orpsp1_1|1183339;jgi|Pirfi3|405082;jgi|PirE2_1|21305;jgi|Neosp1|463074;jgi|Neosp1|392111;jgi|Anasp1|231556	6	26.4561	25.2788	25.8674	29.5146	27.5831	28.5488		PF00091;PF03953	Tubulin C-terminal domain;Tubulin/FtsZ family, GTPase domain
Orpinomyces sp.	jgi|Orpsp1_1|1183479;jgi|PirE2_1|67416;jgi|Orpsp1_1|1189963;jgi|Anasp1|330005	4	NaN	NaN	NaN	NaN	22.4361	22.4361		PF00241	Cofilin/tropomyosin-type actin-binding protein
Orpinomyces sp.	jgi|Orpsp1_1|1183507;jgi|Orpsp1_1|1188555;jgi|Orpsp1_1|1175424	3	NaN	NaN	NaN	NaN	22.9622	22.9622		PF00456;PF02779	Transketolase, pyrimidine binding domain;Transketolase, thiamine diphosphate binding domain
Orpinomyces sp.	jgi|Orpsp1_1|1183686	1	NaN	NaN	NaN	23.2615	NaN	23.2615		PF00244	14-3-3 protein
Orpinomyces sp.	jgi|Orpsp1_1|1183836	1	NaN	NaN	NaN	25.454	NaN	25.454		PF01248	Ribosomal protein L7Ae/L30e/S12e/Gadd45 family
Orpinomyces sp.	jgi|Orpsp1_1|1184155;jgi|Orpsp1_1|1184598;jgi|Orpsp1_1|1192479	3	NaN	NaN	NaN	23.5873	NaN	23.5873		PF00428	60s Acidic ribosomal protein
Orpinomyces sp.	jgi|Orpsp1_1|1184248;jgi|Orpsp1_1|1176726	2	NaN	NaN	NaN	NaN	18.1801	18.1801		PF00082;PF12580	Subtilase family;Tripeptidyl peptidase II
Orpinomyces sp.	jgi|Orpsp1_1|1184370;jgi|Orpsp1_1|1180346;jgi|Neosp1|522378;jgi|Neosp1|504353;jgi|Anasp1|275873;jgi|Pirfi3|582356	7	25.4154	26.8621	26.1387	23.2251	23.7816	23.5033		PF00118	TCP-1/cpn60 chaperonin family
Orpinomyces sp.	jgi|Orpsp1_1|1184760;jgi|Orpsp1_1|1176561;jgi|Pirfi3|579584;jgi|Neosp1|523686;jgi|PirE2_1|42375;jgi|Anasp1|327778;jgi|Neosp1|427671	9	22.5633	NaN	22.5633	22.3946	NaN	22.3946		PF00071	Ras family
Orpinomyces sp.	jgi|Orpsp1_1|1185023;jgi|Pirfi3|362407;jgi|PirE2_1|19693;jgi|Anasp1|279257;jgi|Neosp1|706712	5	NaN	NaN	NaN	24.3445	21.9779	23.1612		PF00149;PF16891	Calcineurin-like phosphoesterase;Serine-threonine protein phosphatase N-terminal domain
Orpinomyces sp.	jgi|Orpsp1_1|1185343;jgi|Pirfi3|578929;jgi|Anasp1|235956;jgi|Neosp1|704200;jgi|Neosp1|699280	5	NaN	NaN	NaN	NaN	19.4923	19.4923		PF01813	ATP synthase subunit D
Orpinomyces sp.	jgi|Orpsp1_1|1185353;jgi|PirE2_1|67988;jgi|Pirfi3|272066	3	24.6339	24.0037	24.3188	27.2415	25.9339	26.5877		PF00408;PF02878;PF02879;PF02880	Phosphoglucomutase/phosphomannomutase, alpha/beta/alpha domain I;Phosphoglucomutase/phosphomannomutase, alpha/beta/alpha domain II;Phosphoglucomutase/phosphomannomutase, alpha/beta/alpha domain III;Phosphoglucomutase/phosphomannomutase, C-terminal domain
Orpinomyces sp.	jgi|Orpsp1_1|1185694;jgi|Orpsp1_1|1178622	2	26.9255	25.4923	26.2089	30.2889	28.9408	29.6149		PF00044;PF02800	Glyceraldehyde 3-phosphate dehydrogenase, C-terminal domain;Glyceraldehyde 3-phosphate dehydrogenase, NAD binding domain
Orpinomyces sp.	jgi|Orpsp1_1|1185794;jgi|Pirfi3|412703;jgi|PirE2_1|51017;jgi|Neosp1|517188;jgi|Neosp1|455523	6	NaN	NaN	NaN	23.7413	NaN	23.7413		PF01092	Ribosomal protein S6e
Orpinomyces sp.	jgi|Orpsp1_1|1185799	1	NaN	NaN	NaN	24.9352	23.0452	23.9902		PF00584	SecE/Sec61-gamma subunits of protein translocation complex
Orpinomyces sp.	jgi|Orpsp1_1|1185934;jgi|Neosp1|464218	2	21.1341	NaN	21.1341	23.2058	22.2735	22.7397		PF02127	Aminopeptidase I zinc metalloprotease (M18)
Orpinomyces sp.	jgi|Orpsp1_1|1185997;jgi|Orpsp1_1|1184309;jgi|Neosp1|506970;jgi|Neosp1|503389;jgi|Anasp1|287286	5	NaN	NaN	NaN	22.6706	NaN	22.6706		PF03810;PF13513	HEAT-like repeat;Importin-beta N-terminal domain
Orpinomyces sp.	jgi|Orpsp1_1|1186209;jgi|Neosp1|499537;jgi|Pirfi3|332970;jgi|Anasp1|198971;jgi|Neosp1|381359	5	NaN	NaN	NaN	NaN	21.9253	21.9253		PF00071	Ras family
Orpinomyces sp.	jgi|Orpsp1_1|1186249	1	NaN	NaN	NaN	23.6939	NaN	23.6939		PF07992	Pyridine nucleotide-disulphide oxidoreductase
Orpinomyces sp.	jgi|Orpsp1_1|1186357;jgi|Anasp1|229612;jgi|PirE2_1|40238;jgi|Orpsp1_1|1188863;jgi|Neosp1|523443;jgi|Neosp1|414544;jgi|Anasp1|201642;jgi|Pirfi3|587452;jgi|Neosp1|522507;jgi|Neosp1|502015;jgi|Anasp1|249042;jgi|Pirfi3|582628	12	26.6367	28.0399	27.3383	26.7505	26.073	26.4117		PF00071	Ras family
Orpinomyces sp.	jgi|Orpsp1_1|1186992;jgi|Orpsp1_1|1175236;jgi|Orpsp1_1|1180123;jgi|Pirfi3|412897;jgi|Orpsp1_1|1183023	5	23.5268	24.2736	23.9002	NaN	NaN	NaN		PF00083	Sugar (and other) transporter
Orpinomyces sp.	jgi|Orpsp1_1|1187267	1	NaN	NaN	NaN	NaN	18.8247	18.8247		PF00637;PF01394;PF09268;PF13838	Clathrin propeller repeat;Clathrin, heavy-chain linker;Clathrin-H-link;Region in Clathrin and VPS
Orpinomyces sp.	jgi|Orpsp1_1|1187426;jgi|Pirfi3|304102;jgi|PirE2_1|44289;jgi|Anasp1|199879;jgi|Neosp1|523253;jgi|Pirfi3|361037;jgi|Neosp1|389155	7	NaN	NaN	NaN	23.4825	NaN	23.4825		PF00107;PF08240	Alcohol dehydrogenase GroES-like domain;Zinc-binding dehydrogenase
Orpinomyces sp.	jgi|Orpsp1_1|1188096;jgi|Orpsp1_1|1182342;jgi|Neosp1|405488;jgi|Neosp1|398700	4	NaN	NaN	NaN	22.5242	NaN	22.5242	DOC2-DOC2	PF02013	Cellulose or protein binding domain
Orpinomyces sp.	jgi|Orpsp1_1|1188160	1	23.7785	23.7382	23.7584	25.4028	24.739	25.0709		PF01212	Beta-eliminating lyase
Orpinomyces sp.	jgi|Orpsp1_1|1188223	1	NaN	NaN	NaN	NaN	21.9374	21.9374		PF00005;PF00664	ABC transporter;ABC transporter transmembrane region
Orpinomyces sp.	jgi|Orpsp1_1|1188433;jgi|Orpsp1_1|1177749	2	23.2295	NaN	23.2295	NaN	NaN	NaN		PF00349	Hexokinase
Orpinomyces sp.	jgi|Orpsp1_1|1188535	1	NaN	NaN	NaN	NaN	25.3571	25.3571	DOC2-DOC2	PF01522;PF02013	Cellulose or protein binding domain;Polysaccharide deacetylase
Orpinomyces sp.	jgi|Orpsp1_1|1188567	1	NaN	NaN	NaN	NaN	21.4559	21.4559		PF00923	Transaldolase/Fructose-6-phosphate aldolase
Orpinomyces sp.	jgi|Orpsp1_1|1188731;jgi|Orpsp1_1|1181093;jgi|Orpsp1_1|1183970;jgi|PirE2_1|4070;jgi|Pirfi3|356730;jgi|Anasp1|215128;jgi|Neosp1|702021;jgi|Neosp1|375973	8	NaN	NaN	NaN	20.5297	NaN	20.5297		PF00626;PF04810;PF04811;PF04815;PF08033	Gelsolin repeat;Sec23/Sec24 beta-sandwich domain;Sec23/Sec24 helical domain;Sec23/Sec24 trunk domain;Sec23/Sec24 zinc finger
Orpinomyces sp.	jgi|Orpsp1_1|1188754;jgi|Neosp1|705684;jgi|Neosp1|513218;jgi|Neosp1|383851	4	24.2726	NaN	24.2726	26.1828	24.5125	25.3476		PF03297	S25 ribosomal protein
Orpinomyces sp.	jgi|Orpsp1_1|1188763;jgi|Orpsp1_1|1184984;jgi|Orpsp1_1|1182811;jgi|Pirfi3|582236;jgi|Pirfi3|301583;jgi|PirE2_1|51961;jgi|PirE2_1|20188;jgi|Neosp1|699619;jgi|Neosp1|661718;jgi|Neosp1|522592;jgi|Anasp1|265833	11	NaN	NaN	NaN	25.6031	NaN	25.6031		PF01655	Ribosomal protein L32
Orpinomyces sp.	jgi|Orpsp1_1|1188995;jgi|Pirfi3|282498;jgi|PirE2_1|4468;jgi|Anasp1|260632;jgi|Neosp1|458355;jgi|Neosp1|523642	6	NaN	NaN	NaN	23.9409	22.966	23.4535		PF00069	Protein kinase domain
Orpinomyces sp.	jgi|Orpsp1_1|1189283	1	21.8699	NaN	21.8699	NaN	NaN	NaN		PF00006;PF02874;PF16886	ATP synthase alpha/beta family, beta-barrel domain;ATP synthase alpha/beta family, nucleotide-binding domain;ATPsynthase alpha/beta subunit N-term extension
Orpinomyces sp.	jgi|Orpsp1_1|1189346;jgi|Pirfi3|582419	2	NaN	NaN	NaN	23.1346	NaN	23.1346		PF07719;PF13431	Tetratricopeptide repeat
Orpinomyces sp.	jgi|Orpsp1_1|1189637;jgi|Neosp1|499313;jgi|Orpsp1_1|1175744;jgi|Pirfi3|361843;jgi|Anasp1|271187;jgi|PirE2_1|52286;jgi|Neosp1|676974	7	NaN	NaN	NaN	22.3546	NaN	22.3546		PF00735	Septin
Orpinomyces sp.	jgi|Orpsp1_1|1189651;jgi|Neosp1|675637	2	NaN	19.7515	19.7515	NaN	NaN	NaN		PF00365	Phosphofructokinase
Orpinomyces sp.	jgi|Orpsp1_1|1189729	1	NaN	NaN	NaN	NaN	19.9927	19.9927		PF12569	NMDA receptor-regulated protein 1
Orpinomyces sp.	jgi|Orpsp1_1|1189846;jgi|PirE2_1|51826;jgi|Neosp1|700364;jgi|Neosp1|664801;jgi|Pirfi3|582353;jgi|Anasp1|264615	12	26.4245	25.6893	26.0569	25.0061	24.3388	24.6725		PF00025	ADP-ribosylation factor family
Orpinomyces sp.	jgi|Orpsp1_1|1189853	1	NaN	NaN	NaN	NaN	20.8514	20.8514		PF04811;PF04815;PF08033	Sec23/Sec24 beta-sandwich domain;Sec23/Sec24 helical domain;Sec23/Sec24 trunk domain
Orpinomyces sp.	jgi|Orpsp1_1|1189902	2	29.4709	28.0355	28.7532	31.0025	31.2588	31.1306		PF00113;PF03952	Enolase, C-terminal TIM barrel domain;Enolase, N-terminal domain
Orpinomyces sp.	jgi|Orpsp1_1|1189926;jgi|Neosp1|702696;jgi|Anasp1|231864	4	NaN	23.3463	23.3463	26.0722	23.2839	24.678		PF01042	Endoribonuclease L-PSP
Orpinomyces sp.	jgi|Orpsp1_1|1190280	1	21.5849	21.2157	21.4003	21.6648	NaN	21.6648		PF00349;PF03727	Hexokinase
Orpinomyces sp.	jgi|Orpsp1_1|1190385	1	NaN	NaN	NaN	22.9418	NaN	22.9418		PF01851	Proteasome/cyclosome repeat
Orpinomyces sp.	jgi|Orpsp1_1|1190536	1	NaN	NaN	NaN	NaN	21.9558	21.9558		PF16363	GDP-mannose 4,6 dehydratase
Orpinomyces sp.	jgi|Orpsp1_1|1190545;jgi|Neosp1|213231;jgi|Neosp1|706779	3	NaN	NaN	NaN	22.1742	21.4833	21.8288		PF00735	Septin
Orpinomyces sp.	jgi|Orpsp1_1|1190794;jgi|Pirfi3|580811;jgi|Neosp1|669270;jgi|Neosp1|462408;jgi|Anasp1|215964;jgi|PirE2_1|68181	6	25.8976	24.704	25.3008	28.1417	26.5258	27.3337		PF01159;PF03868	Ribosomal protein L6, N-terminal domain;Ribosomal protein L6e
Orpinomyces sp.	jgi|Orpsp1_1|1190878;jgi|Orpsp1_1|1178281	2	NaN	NaN	NaN	NaN	20.7903	20.7903	GH3	PF00933;PF01915;PF14310	Fibronectin type III-like domain;Glycosyl hydrolase family 3 C-terminal domain;Glycosyl hydrolase family 3 N terminal domain
Orpinomyces sp.	jgi|Orpsp1_1|1191040	1	24.3884	24.2847	24.3365	25.9317	25.0458	25.4888		PF00085;PF13848	Thioredoxin;Thioredoxin-like domain
Orpinomyces sp.	jgi|Orpsp1_1|1191053;jgi|Neosp1|670504;jgi|Neosp1|391459;jgi|Pirfi3|348101;jgi|PirE2_1|66955;jgi|Anasp1|226411	6	NaN	NaN	NaN	NaN	23.7635	23.7635		PF00347	Ribosomal protein L6
Orpinomyces sp.	jgi|Orpsp1_1|1191248;jgi|Neosp1|511877;jgi|Anasp1|282775	3	NaN	NaN	NaN	22.0343	22.0351	22.0347		PF01872	RibD C-terminal domain
Orpinomyces sp.	jgi|Orpsp1_1|1191303;jgi|PirE2_1|67181;jgi|Neosp1|697526	3	24.6127	24.5421	24.5774	24.5987	23.5201	24.0594		PF03577	Peptidase family C69
Orpinomyces sp.	jgi|Orpsp1_1|1191511;jgi|Neosp1|664415	2	24.1321	24.5842	24.3582	25.2709	25.107	25.1889		PF00920	Dehydratase family
Orpinomyces sp.	jgi|Orpsp1_1|1191602;jgi|Neosp1|524197;jgi|Neosp1|449007;jgi|Pirfi3|585242;jgi|Anasp1|231453	5	NaN	NaN	NaN	24.1784	NaN	24.1784		PF01115	F-actin capping protein, beta subunit
Orpinomyces sp.	jgi|Orpsp1_1|1191896;jgi|Orpsp1_1|1186604;jgi|Neosp1|388522;jgi|Neosp1|697603	4	NaN	NaN	NaN	22.0205	NaN	22.0205	GH11-CBM1	PF00457;PF00734	Fungal cellulose binding domain;Glycosyl hydrolases family 11
Orpinomyces sp.	jgi|Orpsp1_1|1192201;jgi|Anasp1|219704;jgi|Neosp1|378751	3	NaN	NaN	NaN	21.1596	NaN	21.1596		PF00262	Calreticulin family
Orpinomyces sp.	jgi|Orpsp1_1|1192238;jgi|PirE2_1|69012;jgi|Neosp1|664763;jgi|Neosp1|382735;jgi|Anasp1|288193;jgi|Anasp1|225527	6	NaN	NaN	NaN	NaN	18.8059	18.8059		PF00004	ATPase family associated with various cellular activities (AAA)
Orpinomyces sp.	jgi|Orpsp1_1|1192785	1	NaN	NaN	NaN	26.7184	25.6927	26.2056		PF00390;PF03949	Malic enzyme, NAD binding domain;Malic enzyme, N-terminal domain
Piromyces sp. E2 v1.0	jgi|PirE2_1|11019;jgi|Pirfi3|585503	2	NaN	NaN	NaN	NaN	22.0025	22.0025	GH124-DOC2;GH124-DOC2-DOC2	PF02013	Cellulose or protein binding domain
Piromyces sp. E2 v1.0	jgi|PirE2_1|11119;jgi|PirE2_1|44754;jgi|Neosp1|632394;jgi|PirE2_1|35297;jgi|PirE2_1|36827;jgi|PirE2_1|32917;jgi|Neosp1|286302;jgi|Orpsp1_1|1178919;jgi|Anasp1|298739;jgi|Neosp1|671850;jgi|Orpsp1_1|1174580;jgi|Neosp1|511168;jgi|Pirfi3|588486;jgi|Anasp1|219317;jgi|Orpsp1_1|1176379;jgi|Orpsp1_1|1174540;jgi|PirE2_1|20607;jgi|Pirfi3|364429;jgi|Pirfi3|342417;jgi|Neosp1|449536;jgi|Anasp1|227531;jgi|Neosp…	32	NaN	NaN	NaN	NaN	23.2177	23.2177		PF00005;PF12698	ABC transporter;ABC-2 family transporter protein
Piromyces sp. E2 v1.0	jgi|PirE2_1|12649	1	24.2902	22.8742	23.5822	28.1779	26.599	27.3885		PF00009;PF00679;PF03144;PF03764;PF14492	Elongation factor G C-terminus;Elongation Factor G, domain II;Elongation factor G, domain IV;Elongation factor Tu domain 2;Elongation factor Tu GTP binding domain
Piromyces sp. E2 v1.0	jgi|PirE2_1|12692;jgi|Pirfi3|348631;jgi|Neosp1|668842;jgi|Anasp1|325986;jgi|Neosp1|392170	5	NaN	NaN	NaN	22.5187	NaN	22.5187		PF01798;PF08156	NOP5NT (NUC127) domain;snoRNA binding domain, fibrillarin
Piromyces sp. E2 v1.0	jgi|PirE2_1|12703;jgi|Pirfi3|131965;jgi|Pirfi3|104619	5	NaN	NaN	NaN	25.7224	25.8544	25.7884	GH48-DOC2;GH48-DOC2-DOC2	PF02011;PF02013	Cellulose or protein binding domain;Glycosyl hydrolase family 48
Piromyces sp. E2 v1.0	jgi|PirE2_1|13714;jgi|PirE2_1|13701;jgi|Pirfi3|402587;jgi|Pirfi3|345858;jgi|Pirfi3|320103;jgi|Pirfi3|345874;jgi|Pirfi3|345871;jgi|Pirfi3|320088;jgi|PirE2_1|46175	9	NaN	24.4643	24.4643	NaN	NaN	NaN	GH1	PF00232	Glycosyl hydrolase family 1
Piromyces sp. E2 v1.0	jgi|PirE2_1|14498	1	NaN	NaN	NaN	NaN	20.5029	20.5029		PF00753	Metallo-beta-lactamase superfamily
Piromyces sp. E2 v1.0	jgi|PirE2_1|15841	1	24.2696	NaN	24.2696	NaN	NaN	NaN
Piromyces sp. E2 v1.0	jgi|PirE2_1|16472	1	NaN	21.6094	21.6094	NaN	NaN	NaN		PF03097	BRO1-like domain
Piromyces sp. E2 v1.0	jgi|PirE2_1|16917	1	NaN	NaN	NaN	23.552	23.3975	23.4748		PF02769;PF13507	AIR synthase related protein, C-terminal domain;CobB/CobQ-like glutamine amidotransferase domain
Piromyces sp. E2 v1.0	jgi|PirE2_1|18073;jgi|Anasp1|327786	2	NaN	NaN	NaN	NaN	21.6568	21.6568	CE4	PF01522	Polysaccharide deacetylase
Piromyces sp. E2 v1.0	jgi|PirE2_1|1819;jgi|Pirfi3|308960	2	NaN	NaN	NaN	21.3687	NaN	21.3687		PF01380;PF13522	Glutamine amidotransferase domain;SIS domain
Piromyces sp. E2 v1.0	jgi|PirE2_1|18198	1	NaN	NaN	NaN	21.4706	NaN	21.4706	GH3-GH3	PF00933;PF01915;PF14310	Fibronectin type III-like domain;Glycosyl hydrolase family 3 C-terminal domain;Glycosyl hydrolase family 3 N terminal domain
Piromyces sp. E2 v1.0	jgi|PirE2_1|19065	1	24.8725	NaN	24.8725	NaN	NaN	NaN
Piromyces sp. E2 v1.0	jgi|PirE2_1|19096;jgi|Pirfi3|361890	2	NaN	NaN	NaN	23.049	NaN	23.049		PF16363	GDP-mannose 4,6 dehydratase
Piromyces sp. E2 v1.0	jgi|PirE2_1|19181	1	21.0333	NaN	21.0333	NaN	NaN	NaN		PF00012	Hsp70 protein
Piromyces sp. E2 v1.0	jgi|PirE2_1|19952	1	24.8713	24.4602	24.6658	26.3029	25.7971	26.05		PF01228;PF02901	Glycine radical;Pyruvate formate lyase-like
Piromyces sp. E2 v1.0	jgi|PirE2_1|20181;jgi|Neosp1|522750;jgi|Orpsp1_1|1177599;jgi|Neosp1|410842;jgi|Pirfi3|318558;jgi|Pirfi3|580333;jgi|Anasp1|297137	7	NaN	NaN	NaN	NaN	24.1194	24.1194	GH9-DOC2-DOC2-DOC2	PF00759;PF02013	Cellulose or protein binding domain;Glycosyl hydrolase family 9
Piromyces sp. E2 v1.0	jgi|PirE2_1|20198	1	NaN	23.3499	23.3499	23.8462	23.6718	23.759		PF00330;PF00694	Aconitase C-terminal domain;Aconitase family (aconitate hydratase)
Piromyces sp. E2 v1.0	jgi|PirE2_1|20237;jgi|Neosp1|449846;jgi|Anasp1|330424;jgi|Neosp1|275196	4	25.6291	26.4984	26.0637	29.5469	27.6236	28.5852		PF00153	Mitochondrial carrier protein
Piromyces sp. E2 v1.0	jgi|PirE2_1|20362;jgi|Pirfi3|588560;jgi|Pirfi3|587554;jgi|Pirfi3|584274	4	NaN	NaN	NaN	NaN	19.4644	19.4644		PF00682	HMGL-like
Piromyces sp. E2 v1.0	jgi|PirE2_1|20417;jgi|Anasp1|295900;jgi|Orpsp1_1|1184917;jgi|Pirfi3|361111;jgi|Neosp1|381947;jgi|Neosp1|112373	6	NaN	NaN	NaN	22.7649	23.4695	23.1172		PF00206;PF10397	Adenylosuccinate lyase C-terminus;Lyase
Piromyces sp. E2 v1.0	jgi|PirE2_1|20452	1	NaN	NaN	NaN	24.3674	24.8228	24.5951		PF00390;PF03949	Malic enzyme, NAD binding domain;Malic enzyme, N-terminal domain
Piromyces sp. E2 v1.0	jgi|PirE2_1|20600;jgi|Pirfi3|586087	2	NaN	NaN	NaN	23.3214	NaN	23.3214		PF00763;PF01268;PF02882	Formate--tetrahydrofolate ligase;Tetrahydrofolate dehydrogenase/cyclohydrolase, catalytic domain;Tetrahydrofolate dehydrogenase/cyclohydrolase, NAD(P)-binding domain
Piromyces sp. E2 v1.0	jgi|PirE2_1|20668;jgi|Pirfi3|357934	3	24.3661	24.1498	24.2579	24.5136	24.0737	24.2937		PF00501;PF00550;PF00668;PF07993;PF13193	AMP-binding enzyme;AMP-binding enzyme C-terminal domain;Condensation domain;Male sterility protein;Phosphopantetheine attachment site
Piromyces sp. E2 v1.0	jgi|PirE2_1|20728	1	25.1123	NaN	25.1123	27.7431	26.6701	27.2066		PF00113;PF03952	Enolase, C-terminal TIM barrel domain;Enolase, N-terminal domain
Piromyces sp. E2 v1.0	jgi|PirE2_1|20762;jgi|Anasp1|263623;jgi|Pirfi3|319001;jgi|Neosp1|384090;jgi|Anasp1|325611	5	23.8367	23.3464	23.5915	25.0872	24.2944	24.6908		PF00291;PF14821	Pyridoxal-phosphate dependent enzyme;Threonine synthase N terminus
Piromyces sp. E2 v1.0	jgi|PirE2_1|20852;jgi|Pirfi3|326152	2	26.0306	25.757	25.8938	27.5756	26.8798	27.2277	GT35	PF00343	Carbohydrate phosphorylase
Piromyces sp. E2 v1.0	jgi|PirE2_1|20899;jgi|Pirfi3|352305	2	22.7467	22.5309	22.6388	24.1859	NaN	24.1859		PF00180	Isocitrate/isopropylmalate dehydrogenase
Piromyces sp. E2 v1.0	jgi|PirE2_1|20925;jgi|Anasp1|328869;jgi|Pirfi3|580590	3	23.489	23.1969	23.3429	25.7746	24.1924	24.9835		PF00923	Transaldolase/Fructose-6-phosphate aldolase
Piromyces sp. E2 v1.0	jgi|PirE2_1|20960;jgi|Pirfi3|305078;jgi|Neosp1|400508;jgi|Anasp1|201261	4	NaN	NaN	NaN	19.7949	NaN	19.7949		PF00899;PF08825	E2 binding domain;ThiF family
Piromyces sp. E2 v1.0	jgi|PirE2_1|21424	1	30.1502	28.1632	29.1567	29.3428	27.9532	28.648		PF00183;PF02518	Histidine kinase-, DNA gyrase B-, and HSP90-like ATPase;Hsp90 protein
Piromyces sp. E2 v1.0	jgi|PirE2_1|21481	1	NaN	NaN	NaN	NaN	22.7489	22.7489		PF00208;PF02812	Glu/Leu/Phe/Val dehydrogenase, dimerisation domain;Glutamate/Leucine/Phenylalanine/Valine dehydrogenase
Piromyces sp. E2 v1.0	jgi|PirE2_1|21620	1	NaN	NaN	NaN	25.6636	25.8162	25.7399	GH8-DOC2-DOC2	PF01270;PF02013	Cellulose or protein binding domain;Glycosyl hydrolases family 8
Piromyces sp. E2 v1.0	jgi|PirE2_1|23096;jgi|PirE2_1|45706;jgi|PirE2_1|29531;jgi|Orpsp1_1|1176941;jgi|PirE2_1|26541;jgi|Orpsp1_1|1191822;jgi|Orpsp1_1|1179544;jgi|Neosp1|278273;jgi|PirE2_1|21097;jgi|Neosp1|425520	10	NaN	NaN	NaN	NaN	22.4437	22.4437	CE3-GH11-CE3;GH11;GH11-GH11;GH11-GH11-DOC2;GH11-GH11-GH11	PF00457;PF00657;PF02013;PF13472	Cellulose or protein binding domain;GDSL-like Lipase/Acylhydrolase;GDSL-like Lipase/Acylhydrolase family;Glycosyl hydrolases family 11
Piromyces sp. E2 v1.0	jgi|PirE2_1|23605	1	NaN	NaN	NaN	25.5269	25.4355	25.4812	GH11	PF00457	Glycosyl hydrolases family 11
Piromyces sp. E2 v1.0	jgi|PirE2_1|2367	1	NaN	NaN	NaN	20.873	NaN	20.873
Piromyces sp. E2 v1.0	jgi|PirE2_1|2670;jgi|Pirfi3|588305;jgi|Neosp1|458163;jgi|Anasp1|234761	4	NaN	NaN	NaN	NaN	19.74	19.74		PF01423	LSM domain
Piromyces sp. E2 v1.0	jgi|PirE2_1|26927;jgi|PirE2_1|25005;jgi|PirE2_1|15084;jgi|PirE2_1|35028;jgi|PirE2_1|35019;jgi|PirE2_1|46340;jgi|PirE2_1|46332;jgi|PirE2_1|42639;jgi|PirE2_1|49738;jgi|PirE2_1|16845;jgi|PirE2_1|12873	11	NaN	NaN	NaN	22.9464	NaN	22.9464	GH114;GH114-CBM18-CBM18	PF00187;PF03537	Chitin recognition protein;Glycoside-hydrolase family GH114
Piromyces sp. E2 v1.0	jgi|PirE2_1|28050;jgi|Anasp1|193252;jgi|Pirfi3|585743;jgi|Neosp1|177402;jgi|Neosp1|91962	5	NaN	NaN	NaN	26.6407	25.0264	25.8336		PF01200	Ribosomal protein S28e
Piromyces sp. E2 v1.0	jgi|PirE2_1|3344;jgi|Pirfi3|404500	2	NaN	NaN	NaN	NaN	18.1524	18.1524		PF03810	Importin-beta N-terminal domain
Piromyces sp. E2 v1.0	jgi|PirE2_1|35772;jgi|Anasp1|260522;jgi|Neosp1|414846	3	NaN	NaN	NaN	22.5538	NaN	22.5538		PF00013	KH domain
Piromyces sp. E2 v1.0	jgi|PirE2_1|38291;jgi|Neosp1|697080;jgi|Pirfi3|415549;jgi|Anasp1|245840	4	20.6608	NaN	20.6608	22.8244	23.497	23.1607		PF00206;PF14698	Argininosuccinate lyase C-terminal;Lyase
Piromyces sp. E2 v1.0	jgi|PirE2_1|40022;jgi|Pirfi3|352819;jgi|Neosp1|385992;jgi|Anasp1|269447;jgi|Neosp1|378443	5	NaN	NaN	NaN	23.0718	NaN	23.0718		PF01849	NAC domain
Piromyces sp. E2 v1.0	jgi|PirE2_1|4236;jgi|Orpsp1_1|1186174;jgi|Orpsp1_1|1184024;jgi|Anasp1|220882;jgi|Neosp1|384068;jgi|PirE2_1|53955;jgi|PirE2_1|4233;jgi|Orpsp1_1|1177524;jgi|Anasp1|265866;jgi|Orpsp1_1|1184203;jgi|Neosp1|390415;jgi|Pirfi3|581050;jgi|Pirfi3|346264;jgi|Anasp1|281602;jgi|Anasp1|263835;jgi|Anasp1|293806	16	NaN	NaN	NaN	19.9093	NaN	19.9093		PF00005;PF00664	ABC transporter;ABC transporter transmembrane region
Piromyces sp. E2 v1.0	jgi|PirE2_1|42382;jgi|Neosp1|461572	2	NaN	21.8257	21.8257	NaN	NaN	NaN		PF03332	Eukaryotic phosphomannomutase
Piromyces sp. E2 v1.0	jgi|PirE2_1|42414;jgi|Pirfi3|400804	2	NaN	NaN	NaN	21.7087	NaN	21.7087		PF01213;PF08603	Adenylate cyclase associated (CAP) C terminal;Adenylate cyclase associated (CAP) N terminal
Piromyces sp. E2 v1.0	jgi|PirE2_1|4260;jgi|Pirfi3|581036;jgi|Neosp1|452958;jgi|Neosp1|392180;jgi|Anasp1|235062	5	NaN	NaN	NaN	NaN	25.0146	25.0146		PF04045	Arp2/3 complex, 34 kD subunit p34-Arc
Piromyces sp. E2 v1.0	jgi|PirE2_1|42722;jgi|Neosp1|707198;jgi|Anasp1|230981	3	24.4953	24.1707	24.333	25.7368	25.3224	25.5296		PF00736;PF10587	EF-1 guanine nucleotide exchange domain;Eukaryotic elongation factor 1 beta central acidic region
Piromyces sp. E2 v1.0	jgi|PirE2_1|43314;jgi|Pirfi3|309903	2	NaN	NaN	NaN	22.0613	22.1012	22.0812		PF01676;PF06415	BPG-independent PGAM N-terminus (iPGM_N);Metalloenzyme superfamily
Piromyces sp. E2 v1.0	jgi|PirE2_1|43850	1	NaN	NaN	NaN	NaN	22.1453	22.1453	CE1
Piromyces sp. E2 v1.0	jgi|PirE2_1|44691	1	NaN	22.2665	22.2665	NaN	NaN	NaN		PF00085;PF00334	Nucleoside diphosphate kinase;Thioredoxin
Piromyces sp. E2 v1.0	jgi|PirE2_1|4477	1	NaN	NaN	NaN	NaN	22.4301	22.4301		PF00208;PF02812	Glu/Leu/Phe/Val dehydrogenase, dimerisation domain;Glutamate/Leucine/Phenylalanine/Valine dehydrogenase
Piromyces sp. E2 v1.0	jgi|PirE2_1|44954;jgi|Anasp1|324605	6	25.6799	25.2026	25.4412	26.5695	25.1009	25.8352		PF02550;PF13336	Acetyl-CoA hydrolase/transferase C-terminal domain;Acetyl-CoA hydrolase/transferase N-terminal domain
Piromyces sp. E2 v1.0	jgi|PirE2_1|44965;jgi|Anasp1|198210;jgi|Orpsp1_1|1176549;jgi|Neosp1|379962;jgi|Pirfi3|319721;jgi|Neosp1|517342	6	NaN	NaN	NaN	22.6852	21.1772	21.9312		PF00928;PF01217	Adaptor complexes medium subunit family;Clathrin adaptor complex small chain
Piromyces sp. E2 v1.0	jgi|PirE2_1|45005;jgi|Pirfi3|331372;jgi|Neosp1|375934;jgi|Anasp1|296889;jgi|Neosp1|383654	5	NaN	NaN	NaN	20.3205	NaN	20.3205		PF08920	Splicing factor 3B subunit 1
Piromyces sp. E2 v1.0	jgi|PirE2_1|45041;jgi|Pirfi3|581630;jgi|Orpsp1_1|1174407	3	NaN	21.2938	21.2938	NaN	NaN	NaN		PF00293	NUDIX domain
Piromyces sp. E2 v1.0	jgi|PirE2_1|45058;jgi|Pirfi3|278900;jgi|Anasp1|205459	3	24.4719	24.9959	24.7339	26.5625	26.5911	26.5768		PF00349;PF03727	Hexokinase
Piromyces sp. E2 v1.0	jgi|PirE2_1|45635;jgi|Anasp1|50348;jgi|Pirfi3|336507	3	NaN	NaN	NaN	21.9157	NaN	21.9157		PF01249	Ribosomal protein S21e
Piromyces sp. E2 v1.0	jgi|PirE2_1|46567;jgi|Pirfi3|281418;jgi|Neosp1|407855;jgi|Neosp1|398389;jgi|Anasp1|206699	5	20.8881	NaN	20.8881	22.8985	21.0389	21.9687		PF00400	WD domain, G-beta repeat
Piromyces sp. E2 v1.0	jgi|PirE2_1|47260;jgi|Neosp1|703898	2	21.8965	NaN	21.8965	23.777	21.801	22.789		PF01228;PF02901	Glycine radical;Pyruvate formate lyase-like
Piromyces sp. E2 v1.0	jgi|PirE2_1|47356;jgi|Orpsp1_1|1182143	2	NaN	19.9845	19.9845	NaN	NaN	NaN		PF02127	Aminopeptidase I zinc metalloprotease (M18)
Piromyces sp. E2 v1.0	jgi|PirE2_1|47957;jgi|Anasp1|329214	2	NaN	NaN	NaN	NaN	23.4756	23.4756	DOC2-DOC2-GH43;GH43	PF02013;PF04616	Cellulose or protein binding domain;Glycosyl hydrolases family 43
Piromyces sp. E2 v1.0	jgi|PirE2_1|50054;jgi|Neosp1|709213;jgi|Neosp1|399589;jgi|Anasp1|330965;jgi|Anasp1|324198;jgi|Pirfi3|417020	6	NaN	NaN	NaN	23.6616	NaN	23.6616		PF00428	60s Acidic ribosomal protein
Piromyces sp. E2 v1.0	jgi|PirE2_1|50146;jgi|Pirfi3|301899;jgi|Orpsp1_1|1179140;jgi|Neosp1|515930;jgi|Neosp1|428150;jgi|Anasp1|218865	6	NaN	NaN	NaN	19.9399	NaN	19.9399		PF00149	Calcineurin-like phosphoesterase
Piromyces sp. E2 v1.0	jgi|PirE2_1|50167;jgi|Pirfi3|580129	2	25.0573	NaN	25.0573	26.494	24.0626	25.2783		PF00006;PF02874;PF16886	ATP synthase alpha/beta family, beta-barrel domain;ATP synthase alpha/beta family, nucleotide-binding domain;ATPsynthase alpha/beta subunit N-term extension
Piromyces sp. E2 v1.0	jgi|PirE2_1|50716	1	26.5124	26.1385	26.3254	28.2964	27.7766	28.0365		PF00121	Triosephosphate isomerase
Piromyces sp. E2 v1.0	jgi|PirE2_1|50725;jgi|Neosp1|502234;jgi|Neosp1|387309;jgi|Anasp1|223357	6	23.6458	NaN	23.6458	25.7953	26.3999	26.0976		PF00237	Ribosomal protein L22p/L17e
Piromyces sp. E2 v1.0	jgi|PirE2_1|50758;jgi|Pirfi3|308882	2	22.5824	NaN	22.5824	24.6035	NaN	24.6035		PF12718	Tropomyosin like
Piromyces sp. E2 v1.0	jgi|PirE2_1|50770	1	NaN	NaN	NaN	NaN	23.0218	23.0218		PF00162	Phosphoglycerate kinase
Piromyces sp. E2 v1.0	jgi|PirE2_1|51131	1	NaN	NaN	NaN	NaN	25.7016	25.7016		PF01282	Ribosomal protein S24e
Piromyces sp. E2 v1.0	jgi|PirE2_1|51188;jgi|Pirfi3|177077	2	NaN	NaN	NaN	NaN	20.5778	20.5778		PF00120;PF12437	Glutamine synthetase type III N terminal;Glutamine synthetase, catalytic domain
Piromyces sp. E2 v1.0	jgi|PirE2_1|51257	1	27.0725	26.7008	26.8866	29.6901	29.3526	29.5214		PF00056;PF02866	lactate/malate dehydrogenase, alpha/beta C-terminal domain;lactate/malate dehydrogenase, NAD binding domain
Piromyces sp. E2 v1.0	jgi|PirE2_1|51263;jgi|Neosp1|708841;jgi|Neosp1|387531	3	NaN	24.9507	24.9507	27.3785	24.6688	26.0237		PF17135	Ribosomal protein 60S L18 and 50S L18e
Piromyces sp. E2 v1.0	jgi|PirE2_1|51281	1	NaN	NaN	NaN	21.9167	NaN	21.9167		PF00400	WD domain, G-beta repeat
Piromyces sp. E2 v1.0	jgi|PirE2_1|51355	1	NaN	22.7347	22.7347	24.5308	24.5674	24.5491		PF00085;PF13848	Thioredoxin;Thioredoxin-like domain
Piromyces sp. E2 v1.0	jgi|PirE2_1|52208;jgi|Neosp1|673102;jgi|Neosp1|661230;jgi|Anasp1|271734;jgi|Orpsp1_1|1192163;jgi|Pirfi3|579911	7	NaN	21.5341	21.5341	NaN	NaN	NaN		PF01399;PF05470	Eukaryotic translation initiation factor 3 subunit 8 N-terminus;PCI domain
Piromyces sp. E2 v1.0	jgi|PirE2_1|52214;jgi|Pirfi3|582829	2	24.5129	24.8925	24.7027	26.9848	26.6489	26.8168		PF00307;PF08726	Ca2+ insensitive EF hand;Calponin homology (CH) domain
Piromyces sp. E2 v1.0	jgi|PirE2_1|52367;jgi|Pirfi3|332888;jgi|Neosp1|425201;jgi|Anasp1|216598	4	NaN	22.435	22.435	24.1848	23.1999	23.6924		PF00012	Hsp70 protein
Piromyces sp. E2 v1.0	jgi|PirE2_1|52375;jgi|Neosp1|462718;jgi|Anasp1|297715	3	17.0276	NaN	17.0276	NaN	NaN	NaN	GT3	PF05693	Glycogen synthase
Piromyces sp. E2 v1.0	jgi|PirE2_1|52724	1	25.3472	24.9057	25.1264	27.2341	26.0274	26.6307		PF00821;PF17297	Phosphoenolpyruvate carboxykinase C-terminal P-loop domain;Phosphoenolpyruvate carboxykinase N-terminal domain
Piromyces sp. E2 v1.0	jgi|PirE2_1|52747	1	25.2902	24.7906	25.0404	25.5704	26.1582	25.8643		PF01053	Cys/Met metabolism PLP-dependent enzyme
Piromyces sp. E2 v1.0	jgi|PirE2_1|52891;jgi|Pirfi3|586336	2	NaN	NaN	NaN	24.5774	24.1531	24.3653		PF00920	Dehydratase family
Piromyces sp. E2 v1.0	jgi|PirE2_1|53572;jgi|Pirfi3|323135;jgi|PirE2_1|41488	3	NaN	NaN	NaN	22.5347	NaN	22.5347		PF01466;PF03931	Skp1 family, dimerisation domain;Skp1 family, tetramerisation domain
Piromyces sp. E2 v1.0	jgi|PirE2_1|53764;jgi|Pirfi3|578990;jgi|Orpsp1_1|1186345;jgi|Anasp1|286527;jgi|Neosp1|505212	5	NaN	NaN	NaN	23.6033	23.3564	23.4798		PF10255	RNA polymerase I-associated factor PAF67
Piromyces sp. E2 v1.0	jgi|PirE2_1|53926;jgi|Neosp1|698472;jgi|Anasp1|296404	3	24.1693	NaN	24.1693	24.4824	23.752	24.1172		PF00349;PF03727	Hexokinase
Piromyces sp. E2 v1.0	jgi|PirE2_1|54875;jgi|Pirfi3|400672;jgi|Anasp1|213120;jgi|Neosp1|454893	4	22.227	NaN	22.227	22.418	NaN	22.418		PF01432	Peptidase family M3
Piromyces sp. E2 v1.0	jgi|PirE2_1|54989;jgi|Anasp1|326775	2	23.1797	NaN	23.1797	NaN	NaN	NaN		PF00828	Ribosomal proteins 50S-L15, 50S-L18e, 60S-L27A
Piromyces sp. E2 v1.0	jgi|PirE2_1|55058;jgi|Neosp1|460900;jgi|Pirfi3|332906;jgi|Anasp1|229271;jgi|Neosp1|707035	6	22.7841	23.7626	23.2734	25.9742	24.3565	25.1654		PF00318;PF16122	40S ribosomal protein SA C-terminus;Ribosomal protein S2
Piromyces sp. E2 v1.0	jgi|PirE2_1|60713	1	24.0742	23.0355	23.5548	24.6591	23.5598	24.1094		PF00349;PF03727	Hexokinase
Piromyces sp. E2 v1.0	jgi|PirE2_1|62460	1	NaN	NaN	NaN	NaN	24.8915	24.8915
Piromyces sp. E2 v1.0	jgi|PirE2_1|63697;jgi|Pirfi3|408375;jgi|Neosp1|673538;jgi|Anasp1|231905;jgi|Neosp1|500515	5	NaN	NaN	NaN	21.3952	NaN	21.3952		PF00069;PF00433;PF12330	Haspin like kinase domain;Protein kinase C terminal domain;Protein kinase domain
Piromyces sp. E2 v1.0	jgi|PirE2_1|65738;jgi|Anasp1|219781	2	NaN	NaN	NaN	24.606	23.6966	24.1513		PF13516	Leucine Rich repeat
Piromyces sp. E2 v1.0	jgi|PirE2_1|65755;jgi|Anasp1|324183	6	24.9373	24.5813	24.7593	25.9172	25.3159	25.6166		PF01667	Ribosomal protein S27
Piromyces sp. E2 v1.0	jgi|PirE2_1|66024	1	NaN	NaN	NaN	19.4734	NaN	19.4734		PF01411;PF02272;PF07973	DHHA1 domain;Threonyl and Alanyl tRNA synthetase second additional domain;tRNA synthetases class II (A)
Piromyces sp. E2 v1.0	jgi|PirE2_1|66067;jgi|Pirfi3|366961	2	NaN	NaN	NaN	21.6588	NaN	21.6588		PF03810;PF13513	HEAT-like repeat;Importin-beta N-terminal domain
Piromyces sp. E2 v1.0	jgi|PirE2_1|66119;jgi|Pirfi3|580077	2	NaN	20.3196	20.3196	NaN	NaN	NaN		PF00227;PF10584	Proteasome subunit;Proteasome subunit A N-terminal signature
Piromyces sp. E2 v1.0	jgi|PirE2_1|66489;jgi|Orpsp1_1|1187556;jgi|Neosp1|523066;jgi|Anasp1|261532;jgi|Pirfi3|581387;jgi|Neosp1|500664	6	NaN	NaN	NaN	24.2147	NaN	24.2147		PF00575;PF07541	Eukaryotic translation initiation factor 2 alpha subunit;S1 RNA binding domain
Piromyces sp. E2 v1.0	jgi|PirE2_1|66655;jgi|Neosp1|522624;jgi|Neosp1|420328;jgi|Pirfi3|90367;jgi|Anasp1|61886	5	NaN	NaN	NaN	23.6057	23.0171	23.3114		PF00091;PF03953	Tubulin C-terminal domain;Tubulin/FtsZ family, GTPase domain
Piromyces sp. E2 v1.0	jgi|PirE2_1|66872;jgi|Neosp1|703945;jgi|Anasp1|329655;jgi|Pirfi3|581724;jgi|Neosp1|15314	5	NaN	NaN	NaN	24.1557	23.5309	23.8433		PF00266	Aminotransferase class-V
Piromyces sp. E2 v1.0	jgi|PirE2_1|66894	1	NaN	21.8965	21.8965	NaN	NaN	NaN
Piromyces sp. E2 v1.0	jgi|PirE2_1|66898	1	NaN	22.8761	22.8761	24.4738	26.1078	25.2908
[truncated: 2,675 more rows]
