# Supplementary material for: Proteome specialization of anaerobic fungi during ruminal degradation of recalcitrant plant fiber
Source: ISME J. 2020 Sep 14;15(2):421–34. doi: 10.1038/s41396-020-00769-x (PMC8026616; doi:10.1038/s41396-020-00769-x)
Supplement: Supplementary file 4 — Supplementary Data S3 [file 41396_2020_769_MOESM4_ESM.xlsx]

## Sheet: Sheet1
Supplementary Data S3: CAZyme modules detected from the metaproteome data when searhced against MT_eukDB. 'RF' refers to rumen fluid while 'SF' is the switchgrass fiber. Only those detected in both animals in at least one microhabit are considered, and if the protein group consist of more than one protein match , only the first Major Protein ID is reported for CAZy-annotion and BLASTP hits.	Protein Detection [log2(LFQ)]						Protein Annotation	BLASTP (GH48; only the first hit is included. Protein sequences are available in Supplementary Material, Text S2)
Majority protein IDs	RF Cow 1	RF Cow 2	RF AVG	SF Cow 1	SF Cow 2	SF AVG	CAZy	Description	ID%	E-value
contig_51_8776357_length_1487_multi_6_in_0_out_0.p1	22.2538	24.8043	23.5291	22.4646	22.3826	22.4236	GH48-DOC1	cellulose 1,4-beta-cellobiosidase [Ruminococcus sp.]	0.6398	0
contig_81_3781524_length_1924_multi_3_in_0_out_0.p1	22.6526	23.6642	23.1584	21.5942	NaN	21.5942	GH48-DOC1	cellulose 1,4-beta-cellobiosidase [Ruminococcus sp.]	0.6565	0
contig_121_898400_length_3120_multi_7_in_0_out_0.p1	22.9224	22.8611	22.8918	24.8377	24.0322	24.4349	GH48-CBM37	cellulose 1,4-beta-cellobiosidase [Ruminococcus albus]	0.9714	0
contig_91_6181101_length_2510_multi_9_in_0_out_0.p1	23.0773	24.3289	23.7031	25.6823	24.6946	25.1885	GH48	hypothetical protein [Ruminococcus flavefaciens]	0.818	0
contig_123_64174_length_1231_multi_19_in_1_out_0.p1;contig_123_149099_length_1009_multi_26_in_2_out_0.p1	23.8854	23.122	23.5037	NaN	NaN	NaN	GT5-CBM48
contig_61_7418163_length_1751_multi_6_in_0_out_0.p1;contig_101_2751900_length_2005_multi_3_in_0_out_0.p1;contig_51_2138656_length_1232_multi_4_in_0_out_0.p1	24.4017	25.6779	25.0398	NaN	24.6064	24.6064	GT5
contig_111_2302572_length_1198_multi_5_in_0_out_0.p1	26.0015	26.8592	26.4304	26.3277	26.5991	26.4634	GT5
contig_121_1263074_length_3856_multi_4_in_0_out_0.p2;contig_101_324095_length_1659_multi_2_in_0_out_0.p2	25.7862	25.1102	25.4482	24.4419	23.9562	24.1991	GT5
contig_121_1488778_length_3454_multi_4_in_0_out_0.p1	25.8973	25.5323	25.7148	NaN	NaN	NaN	GT5
contig_123_176900_length_1252_multi_5_in_1_out_0.p1	25.5879	25.4753	25.5316	25.5187	25.22	25.3693	GT5
contig_123_224853_length_1967_multi_22_in_0_out_0.p1	26.8093	24.4951	25.6522	23.3797	23.7152	23.5474	GT5
contig_123_246319_length_8161_multi_6_in_2_out_0.p2;contig_71_8715994_length_3433_multi_3_in_0_out_0.p1;contig_61_16233276_length_2453_multi_4_in_0_out_0.p1	23.879	25.6624	24.7707	NaN	25.1468	25.1468	GT5
contig_123_331826_length_1690_multi_15_in_1_out_0.p1;contig_121_1222799_length_1304_multi_4_in_0_out_0.p1;contig_121_1232645_length_1303_multi_10_in_0_out_0.p1	26.2154	26.2436	26.2295	28.1303	28.8798	28.5051	GT5
contig_123_3714_length_1328_multi_25_in_2_out_2.p1	24.2019	24.604	24.403	NaN	NaN	NaN	GT5
contig_123_7550_length_1745_multi_19_in_2_out_2.p1	24.4197	23.2605	23.8401	NaN	NaN	NaN	GT5
contig_41_25479858_length_1405_multi_5_in_0_out_0.p1	NaN	24.5369	24.5369	23.5327	24.1087	23.8207	GT5
contig_91_425438_length_1605_multi_6_in_0_out_0.p1;contig_81_7438098_length_1662_multi_5_in_0_out_0.p1;contig_61_3866412_length_1064_multi_2_in_0_out_0.p2;contig_71_12756861_length_1115_multi_4_in_0_out_0.p1;contig_123_399467_length_1321_multi_11_in_2_out_2.p1;contig_41_24923453_length_2345_multi_9_in_0_out_0.p1;contig_61_691180_length_1577_multi_3_in_0_out_0.p1	25.1931	25.8804	25.5367	26.0183	26.1839	26.1011	GT5
contig_121_765533_length_3516_multi_3_in_0_out_0.p1	NaN	NaN	NaN	23.4237	22.8521	23.1379	GT3-GT35
contig_101_2425059_length_1666_multi_2_in_0_out_0.p1	23.5164	23.5002	23.5083	24.3265	23.5584	23.9424	GT35
contig_101_3761822_length_2515_multi_4_in_0_out_0.p1	23.8286	24.802	24.3153	22.7899	23.0044	22.8972	GT35
contig_111_1014689_length_1705_multi_3_in_0_out_0.p2;contig_121_373484_length_1014_multi_3_in_0_out_0.p1	24.1088	24.0972	24.103	25.666	25.1049	25.3855	GT35
contig_111_1934553_length_1388_multi_4_in_0_out_0.p2;contig_111_1969252_length_1294_multi_3_in_0_out_0.p2	23.4443	22.857	23.1507	26.5565	24.7708	25.6636	GT35
contig_111_2419404_length_2569_multi_4_in_0_out_0.p1	24.0811	25.797	24.939	23.6441	26.0445	24.8443	GT35
contig_111_343769_length_7572_multi_6_in_0_out_0.p1	23.9942	24.5376	24.2659	24.1935	24.3405	24.267	GT35
contig_121_172316_length_1591_multi_4_in_0_out_0.p1	26.1986	25.6977	25.9481	25.5209	NaN	25.5209	GT35
contig_121_567389_length_2945_multi_5_in_0_out_0.p1	25.5624	24.7238	25.1431	NaN	NaN	NaN	GT35
contig_121_573904_length_3053_multi_3_in_0_out_0.p1	24.6197	25.5626	25.0912	23.4811	23.6897	23.5854	GT35
contig_121_587797_length_3783_multi_4_in_0_out_0.p1	22.9183	23.0551	22.9867	22.7847	22.5322	22.6585	GT35
contig_121_672459_length_1180_multi_9_in_0_out_0.p1	25.7892	25.5822	25.6857	24.1132	NaN	24.1132	GT35
contig_121_831221_length_1092_multi_7_in_0_out_0.p1	23.2849	22.312	22.7985	NaN	NaN	NaN	GT35
contig_123_14983_length_2036_multi_14_in_2_out_0.p1	24.3358	23.7139	24.0248	22.4819	22.5376	22.5097	GT35
contig_123_175455_length_1674_multi_5_in_0_out_1.p1	25.8648	24.5368	25.2008	24.8698	23.3557	24.1128	GT35
contig_123_203053_length_1314_multi_8_in_2_out_1.p1	25.1268	23.9472	24.537	22.4198	NaN	22.4198	GT35
contig_123_210583_length_1525_multi_26_in_2_out_2.p1	27.024	22.8476	24.9358	22.5159	NaN	22.5159	GT35
contig_123_250329_length_2820_multi_8_in_0_out_2.p1	NaN	NaN	NaN	25.7095	24.9064	25.3079	GT35
contig_123_305628_length_1374_multi_35_in_2_out_0.p1	24.3717	22.421	23.3963	NaN	NaN	NaN	GT35
contig_123_313116_length_7455_multi_5_in_2_out_0.p1	25.0427	26.7789	25.9108	25.1486	26.3618	25.7552	GT35
contig_123_322678_length_2411_multi_9_in_1_out_0.p1	27.7021	26.3912	27.0467	23.4186	23.1593	23.2889	GT35
contig_123_335761_length_1217_multi_4_in_0_out_2.p1	25.114	24.3202	24.7171	25.0778	23.7245	24.4011	GT35
contig_123_339018_length_1308_multi_20_in_2_out_2.p1	25.9296	24.7473	25.3385	NaN	NaN	NaN	GT35
contig_123_364680_length_1142_multi_8_in_2_out_2.p1	25.0437	23.5917	24.3177	22.9354	NaN	22.9354	GT35
contig_123_52574_length_2645_multi_4_in_2_out_0.p2;contig_101_744196_length_4035_multi_10_in_0_out_0.p1	24.6699	NaN	24.6699	23.9666	23.5143	23.7405	GT35
contig_123_67270_length_2791_multi_5_in_2_out_0.p1	25.8441	23.4198	24.6319	22.3684	23.4382	22.9033	GT35
contig_41_3774095_length_1005_multi_3_in_0_out_0.p1	24.7303	25.1382	24.9342	25.0186	24.9775	24.9981	GT35
contig_61_11220926_length_3122_multi_5_in_0_out_0.p1	26.2146	27.5534	26.884	24.4466	27.0178	25.7322	GT35
contig_61_1533939_length_1099_multi_3_in_0_out_0.p1;contig_61_6326567_length_2716_multi_6_in_0_out_0.p2	23.6629	24.2529	23.9579	NaN	NaN	NaN	GT35
contig_61_3938695_length_4199_multi_6_in_0_out_0.p1	22.3819	24.0487	23.2153	22.2776	23.1892	22.7334	GT35
contig_61_7059959_length_2014_multi_2_in_0_out_0.p1	NaN	23.4251	23.4251	22.5232	23.0433	22.7833	GT35
contig_71_7831187_length_1288_multi_2_in_0_out_0.p1	25.4959	25.6614	25.5786	NaN	NaN	NaN	GT35
contig_81_2332249_length_1300_multi_4_in_0_out_0.p1	23.2027	NaN	23.2027	24.1603	23.8768	24.0186	GT35
contig_81_7223542_length_1179_multi_3_in_0_out_0.p1	NaN	21.4871	21.4871	21.9789	22.6365	22.3077	GT35
contig_81_8018023_length_2487_multi_5_in_0_out_0.p1	24.8622	25.7957	25.3289	24.096	25.7538	24.9249	GT35
contig_81_8659710_length_7603_multi_4_in_0_out_0.p1	23.8308	25.4032	24.617	22.5649	24.129	23.347	GT35
contig_111_1506794_length_1093_multi_4_in_0_out_0.p1	23.1685	21.9449	22.5567	NaN	NaN	NaN	GT1
contig_123_147331_length_1855_multi_50_in_0_out_2.p1	23.7866	23.2351	23.5108	NaN	NaN	NaN	GH9-CBM3
contig_61_15908522_length_2529_multi_2_in_0_out_0.p1	21.2953	22.4268	21.861	NaN	NaN	NaN	GH95
contig_101_1329841_length_2957_multi_6_in_0_out_0.p1	23.9452	24.0767	24.011	25.1157	25.382	25.2488	GH94
contig_111_2273350_length_2233_multi_4_in_0_out_0.p1;contig_91_5562837_length_1951_multi_4_in_0_out_0.p1	23.1979	22.9819	23.0899	23.8719	25.4572	24.6646	GH94
contig_121_124873_length_1701_multi_8_in_0_out_0.p1	24.4273	23.9715	24.1994	NaN	NaN	NaN	GH94
contig_123_24035_length_1076_multi_4_in_1_out_0.p1;contig_121_403537_length_1388_multi_6_in_0_out_0.p1;contig_111_990399_length_2531_multi_3_in_0_out_0.p2	22.9898	21.9685	22.4792	24.8583	24.9425	24.9004	GH94
contig_123_290403_length_2473_multi_30_in_0_out_0.p1	25.6069	25.4154	25.5111	24.0282	23.9836	24.0059	GH94
contig_51_7348860_length_1300_multi_2_in_0_out_0.p1	NaN	NaN	NaN	25.2095	25.8769	25.5432	GH94
contig_81_3048414_length_1905_multi_3_in_0_out_0.p1	24.4328	26.0081	25.2204	25.658	27.7902	26.7241	GH94
contig_91_2592869_length_1153_multi_16_in_0_out_0.p1	24.6844	24.963	24.8237	NaN	NaN	NaN	GH94
contig_101_1788804_length_1888_multi_13_in_0_out_0.p1	20.8014	21.561	21.1812	21.0376	NaN	21.0376	GH9
contig_101_3937812_length_1818_multi_6_in_0_out_0.p1;contig_61_6776810_length_1681_multi_5_in_0_out_0.p1	23.9151	24.3695	24.1423	24.3019	NaN	24.3019	GH9
contig_101_4038561_length_1927_multi_4_in_0_out_0.p1	22.4259	20.7266	21.5763	NaN	NaN	NaN	GH9
contig_121_247249_length_1914_multi_73_in_0_out_0.p1	25.6147	25.9427	25.7787	24.1735	NaN	24.1735	GH9
contig_123_121315_length_1640_multi_9_in_1_out_0.p1	21.0483	21.6131	21.3307	NaN	NaN	NaN	GH9
contig_123_203745_length_1301_multi_4_in_0_out_1.p1	21.0096	20.9104	20.96	NaN	NaN	NaN	GH9
contig_123_20987_length_1259_multi_5_in_0_out_1.p1	21.4077	21.6069	21.5073	19.3068	NaN	19.3068	GH9
contig_61_10330182_length_1743_multi_7_in_0_out_0.p1	22.5427	22.3036	22.4232	NaN	NaN	NaN	GH9
contig_81_8848930_length_1862_multi_8_in_0_out_0.p1;contig_121_345029_length_1672_multi_4_in_0_out_0.p1	24.9596	24.2593	24.6095	NaN	NaN	NaN	GH9
contig_121_483415_length_1208_multi_4_in_0_out_0.p1	NaN	NaN	NaN	24.7438	23.8238	24.2838	GH8
contig_123_113871_length_1262_multi_5_in_0_out_1.p2	NaN	NaN	NaN	22.697	24.0463	23.3716	GH8
contig_111_2344235_length_3894_multi_4_in_0_out_0.p1	26.2389	25.1583	25.6986	23.5566	23.4864	23.5215	GH77-GT35
contig_121_1418886_length_4003_multi_5_in_0_out_0.p1	27.183	26.0926	26.6378	27.4354	26.3617	26.8986	GH77-GT35
contig_121_273240_length_4372_multi_5_in_0_out_0.p1	24.5872	23.5464	24.0668	23.9438	NaN	23.9438	GH77-GT35
contig_121_560635_length_4795_multi_8_in_0_out_0.p1	25.8583	25.7449	25.8016	26.9378	26.8998	26.9188	GH77-GT35
contig_123_172351_length_2357_multi_4_in_2_out_2.p1	24.8586	24.4711	24.6649	24.09	24.8588	24.4744	GH77-GT35
contig_91_6282591_length_2848_multi_7_in_0_out_0.p1	23.9693	24.9605	24.4649	23.7504	24.5057	24.1281	GH77-GT35
contig_101_4279526_length_1251_multi_3_in_0_out_0.p1	23.7786	22.3374	23.058	NaN	NaN	NaN	GH77
contig_111_1171075_length_1476_multi_8_in_0_out_0.p1	21.1354	21.3217	21.2286	NaN	NaN	NaN	GH77
contig_111_15205_length_1346_multi_4_in_0_out_0.p1	25.8556	25.592	25.7238	NaN	NaN	NaN	GH77
contig_111_2207833_length_1820_multi_6_in_0_out_0.p1	21.5955	23.7898	22.6926	NaN	21.0077	21.0077	GH77
contig_121_1065649_length_1651_multi_15_in_0_out_0.p1	23.7858	23.1743	23.4801	20.6384	21.1415	20.89	GH77
contig_121_1186251_length_3228_multi_7_in_0_out_0.p1	22.4302	24.8859	23.658	22.7962	22.5124	22.6543	GH77
contig_123_133958_length_1184_multi_30_in_2_out_0.p1	22.7829	22.0449	22.4139	NaN	21.896	21.896	GH77
contig_123_52574_length_2645_multi_4_in_2_out_0.p1	23.3529	22.6539	23.0034	22.7343	21.549	22.1417	GH77
contig_123_99081_length_1623_multi_10_in_0_out_0.p1	24.4687	24.3859	24.4273	NaN	NaN	NaN	GH77
contig_91_3030904_length_2726_multi_3_in_0_out_0.p1	24.518	24.5608	24.5394	25.7186	25.7308	25.7247	GH77
contig_71_6126143_length_2305_multi_18_in_0_out_0.p1	23.5954	22.8046	23.2	21.8788	NaN	21.8788	GH74
contig_111_2167096_length_1236_multi_2_in_0_out_0.p1	25.8151	25.4483	25.6317	26.0493	25.3754	25.7123	GH57
contig_71_3259143_length_1039_multi_2_in_0_out_0.p1	22.9054	23.7833	23.3443	22.3302	22.7631	22.5467	GH57
contig_123_181428_length_1495_multi_5_in_0_out_2.p1	21.5116	NaN	21.5116	21.9193	22.8847	22.402	GH51
contig_101_917263_length_4414_multi_9_in_0_out_0.p1	23.3945	22.1886	22.7916	23.3095	NaN	23.3095	GH5_4-GH5_4-GH5_4-GH5_4
contig_123_259250_length_3530_multi_14_in_0_out_2.p1	25.9143	23.0463	24.4803	21.3856	NaN	21.3856	GH5_4-GH5_4-GH5_4
contig_81_4865871_length_2329_multi_20_in_0_out_0.p1	24.1102	22.7677	23.4389	NaN	NaN	NaN	GH5_4
contig_123_111210_length_13613_multi_11_in_2_out_0.p2	25.353	25.8463	25.5996	27.1512	30.0518	28.6015	GH5_2
contig_121_1523088_length_2018_multi_3_in_0_out_0.p1;contig_81_5679539_length_1485_multi_3_in_0_out_0.p2;contig_81_3125784_length_2311_multi_4_in_0_out_0.p1	NaN	NaN	NaN	25.3165	23.0847	24.2006	GH43_16-CBM6-CBM6
contig_121_710114_length_3445_multi_4_in_0_out_0.p2	NaN	NaN	NaN	21.6588	21.7275	21.6931	GH43_16-CBM6-CBM6
contig_121_221904_length_1783_multi_10_in_0_out_0.p1	23.3228	23.6121	23.4675	22.3057	NaN	22.3057	GH43_10
contig_111_893721_length_1239_multi_4_in_0_out_0.p1;contig_71_669715_length_1268_multi_3_in_0_out_0.p1	NaN	NaN	NaN	27.4538	26.4655	26.9596	GH43_1
contig_91_898862_length_1132_multi_3_in_0_out_0.p1;contig_91_4555090_length_3816_multi_4_in_0_out_0.p2;contig_123_113140_length_7305_multi_4_in_0_out_2.p3;contig_123_102454_length_14771_multi_3_in_2_out_0.p7;contig_61_8329544_length_2036_multi_2_in_0_out_0.p2;contig_71_10983553_length_6713_multi_3_in_0_out_0.p3	NaN	22.568	22.568	24.1948	24.4222	24.3085	GH43_1
contig_81_126739_length_1538_multi_9_in_0_out_0.p1;contig_51_4823238_length_1360_multi_5_in_0_out_0.p1;contig_123_34929_length_1521_multi_4_in_0_out_2.p1;contig_91_1296192_length_1439_multi_11_in_0_out_0.p1;contig_101_2237873_length_1467_multi_4_in_0_out_0.p1	22.0289	22.5756	22.3023	NaN	NaN	NaN	GH39
contig_111_2664450_length_1708_multi_3_in_0_out_0.p1	24.8693	24.928	24.8987	24.9615	25.416	25.1887	GH36
contig_81_7279180_length_2134_multi_2_in_0_out_0.p1	NaN	NaN	NaN	21.2108	21.4731	21.3419	GH36
contig_111_1944727_length_1202_multi_5_in_0_out_0.p1	23.978	24.2221	24.1	24.6478	25.3914	25.0196	GH32
contig_101_2671212_length_2706_multi_10_in_0_out_0.p1	23.3709	22.215	22.793	NaN	NaN	NaN	GH31
contig_111_754367_length_2557_multi_3_in_0_out_0.p1	24.5448	24.7865	24.6656	25.1253	26.1935	25.6594	GH3
contig_121_1321365_length_1671_multi_4_in_0_out_0.p1	23.7649	23.9121	23.8385	24.4531	25.0259	24.7395	GH3
contig_121_132150_length_2160_multi_3_in_0_out_0.p2	NaN	NaN	NaN	24.0144	23.8613	23.9378	GH3
contig_121_418983_length_2054_multi_3_in_0_out_0.p1	23.7654	23.6996	23.7325	24.1079	24.3586	24.2333	GH3
contig_121_530945_length_1776_multi_3_in_0_out_0.p1;contig_101_1431226_length_1203_multi_3_in_0_out_0.p2;contig_41_14478544_length_1060_multi_2_in_0_out_0.p1;contig_71_474057_length_1083_multi_2_in_0_out_0.p1;contig_51_7164291_length_1178_multi_2_in_0_out_0.p1;contig_111_1261919_length_1388_multi_3_in_0_out_0.p1;contig_91_1186579_length_1679_multi_2_in_0_out_0.p1	22.8608	23.1083	22.9846	23.5696	24.204	23.8868	GH3
contig_61_6336176_length_1010_multi_2_in_0_out_0.p2	NaN	NaN	NaN	23.325	23.5665	23.4458	GH3
contig_81_7259727_length_1240_multi_2_in_0_out_0.p2	24.0515	24.0977	24.0746	24.9962	25.568	25.2821	GH3
contig_111_407958_length_2435_multi_9_in_0_out_0.p1;contig_121_818416_length_1959_multi_3_in_0_out_0.p1;contig_111_2392495_length_2511_multi_4_in_0_out_0.p1	25.3802	24.6182	24.9992	NaN	NaN	NaN	GH2
contig_121_1437726_length_2617_multi_4_in_0_out_0.p1;contig_101_3983767_length_2096_multi_2_in_0_out_0.p1	NaN	NaN	NaN	23.0877	23.0475	23.0676	GH2
contig_81_6855472_length_1006_multi_2_in_0_out_0.p1	25.7262	24.2594	24.9928	NaN	NaN	NaN	GH2
contig_123_249101_length_2716_multi_3_in_2_out_0.p5;contig_121_1106027_length_1465_multi_3_in_0_out_0.p2	25.0812	NaN	25.0812	25.696	24.9905	25.3432	GH18
contig_111_1028008_length_2138_multi_6_in_0_out_0.p1	24.0016	23.2558	23.6287	22.1713	NaN	22.1713	GH13-GH13
contig_123_152321_length_1244_multi_29_in_1_out_1.p1;contig_123_280873_length_1192_multi_29_in_1_out_2.p1	27.8156	26.6894	27.2525	NaN	NaN	NaN	GH13_8
contig_123_213057_length_1683_multi_5_in_1_out_0.p1	NaN	NaN	NaN	21.3403	21.855	21.5976	GH13_4
contig_71_7270148_length_1694_multi_3_in_0_out_0.p1;contig_121_1350015_length_3082_multi_4_in_0_out_0.p1	23.2584	23.018	23.1382	NaN	NaN	NaN	GH13_39
contig_51_1482678_length_1886_multi_5_in_0_out_0.p1	21.7818	23.4414	22.6116	21.3579	22.2148	21.7864	GH13_39
contig_101_1334138_length_4418_multi_4_in_0_out_0.p1	23.0409	23.0262	23.0336	NaN	NaN	NaN	GH13_28-CBM26-CBM74
contig_41_27491722_length_1657_multi_6_in_0_out_0.p1	22.3081	24.5145	23.4113	NaN	22.2732	22.2732	GH13_28-CBM26
contig_123_390234_length_2139_multi_3_in_2_out_0.p1	24.8599	23.4214	24.1406	22.9864	NaN	22.9864	GH13_28
contig_121_1086947_length_7281_multi_4_in_0_out_0.p1	20.6683	23.5434	22.1059	21.1823	NaN	21.1823	GH13_19-CBM26
contig_121_963954_length_4371_multi_4_in_0_out_0.p1;contig_123_205306_length_2855_multi_3_in_1_out_0.p1	22.7398	23.7582	23.249	NaN	22.54	22.54	GH13_19-CBM26
contig_123_314258_length_3687_multi_5_in_2_out_0.p1	25.3654	23.662	24.5137	23.91	23.3936	23.6518	GH13_19-CBM26
contig_101_3868961_length_2011_multi_3_in_0_out_0.p1;contig_121_1501330_length_1850_multi_5_in_0_out_0.p1;contig_81_4215796_length_2024_multi_3_in_0_out_0.p1	22.8773	22.6088	22.743	NaN	NaN	NaN	GH13_14
contig_111_2023440_length_1339_multi_5_in_0_out_0.p1;contig_101_664731_length_1054_multi_4_in_0_out_0.p1;contig_111_793180_length_1124_multi_8_in_0_out_0.p1;contig_91_3288468_length_1227_multi_3_in_0_out_0.p1;contig_121_1243844_length_1199_multi_11_in_0_out_0.p1;contig_71_10822692_length_1264_multi_5_in_0_out_0.p1;contig_91_168845_length_1287_multi_21_in_0_out_0.p1;contig_71_837095_length_1286_mu…	27.3071	26.6721	26.9896	24.7485	25.7948	25.2716	GH13_1
contig_123_338850_length_1277_multi_4_in_0_out_1.p1;contig_123_165068_length_1004_multi_4_in_0_out_2.p1;contig_81_5541774_length_1066_multi_6_in_0_out_0.p1;contig_101_3107980_length_1080_multi_3_in_0_out_0.p1;contig_71_8470766_length_1232_multi_4_in_0_out_0.p1;contig_121_305650_length_1234_multi_4_in_0_out_0.p1;contig_123_382491_length_1367_multi_4_in_0_out_2.p1;contig_111_1662854_length_1840_mul…	23.8034	24.2564	24.0299	22.9987	23.3616	23.1802	GH13;GH13-GH13
contig_111_1843302_length_1796_multi_9_in_0_out_0.p1;contig_101_1409635_length_1914_multi_5_in_0_out_0.p1	21.2153	22.6203	21.9178	NaN	NaN	NaN	GH13
contig_121_534025_length_8663_multi_6_in_0_out_0.p1	24.0484	25.2412	24.6448	23.672	23.8053	23.7387	GH13
contig_121_542347_length_1691_multi_5_in_0_out_0.p1;contig_81_6138898_length_1151_multi_3_in_0_out_0.p1;contig_123_172423_length_1541_multi_4_in_0_out_2.p1;contig_123_121189_length_1836_multi_4_in_1_out_0.p1	23.965	22.5178	23.2414	21.0491	NaN	21.0491	GH13
contig_123_331185_length_1553_multi_8_in_0_out_2.p1;contig_123_348738_length_1091_multi_9_in_0_out_0.p1;contig_123_335334_length_1241_multi_11_in_0_out_0.p1;contig_121_755802_length_1282_multi_4_in_0_out_0.p1	24.451	22.7754	23.6132	NaN	NaN	NaN	GH13
contig_91_4621479_length_1933_multi_10_in_0_out_0.p1	23.3688	23.145	23.2569	NaN	NaN	NaN	GH13
contig_91_3150335_length_3762_multi_2_in_0_out_0.p1	NaN	NaN	NaN	22.5536	22.6226	22.5881	GH120
contig_123_274299_length_1167_multi_11_in_0_out_0.p1;contig_111_314214_length_1477_multi_5_in_0_out_0.p1;contig_121_1475060_length_1880_multi_4_in_0_out_0.p2	NaN	NaN	NaN	25.4537	26.4227	25.9382	GH11-CBM6;GH11-GH11
contig_101_3230983_length_3307_multi_4_in_0_out_0.p1	NaN	NaN	NaN	23.4374	24.0785	23.758	GH11-CBM22-GH10-DOC1
contig_111_834551_length_4708_multi_4_in_0_out_0.p1	NaN	NaN	NaN	25.0662	25.6665	25.3664	GH11-CBM22-GH10-CBM37
contig_123_20961_length_1560_multi_6_in_0_out_0.p1	24.9982	NaN	24.9982	26.0709	25.9239	25.9974	GH11
contig_111_562566_length_3824_multi_4_in_0_out_0.p1;contig_41_23778005_length_1042_multi_2_in_0_out_0.p1	23.4083	24.2136	23.8109	NaN	NaN	NaN	DOC1
contig_123_41773_length_2124_multi_8_in_0_out_2.p1	22.8779	24.9428	23.9103	NaN	23.8614	23.8614	DOC1
contig_91_3166257_length_2263_multi_4_in_0_out_0.p1	25.1381	24.9098	25.0239	NaN	NaN	NaN	DOC1
contig_123_198414_length_3975_multi_11_in_1_out_1.p1	24.4112	NaN	24.4112	25.2055	24.797	25.0013	COH-COH-COH-DOC1
contig_123_299649_length_1889_multi_16_in_2_out_1.p1	25.1855	24.8959	25.0407	25.4641	24.901	25.1826	COH-COH
contig_123_51722_length_1160_multi_53_in_2_out_1.p1	23.5408	24.1942	23.8675	24.6236	26.31	25.4668	COH-COH
contig_71_4160485_length_1199_multi_3_in_0_out_0.p2	22.8206	23.241	23.0308	NaN	NaN	NaN	COH
contig_111_103919_length_1484_multi_3_in_0_out_0.p1	NaN	NaN	NaN	25.7101	23.301	24.5056	CE6
contig_123_214422_length_1324_multi_59_in_0_out_2.p1	22.2077	20.0478	21.1278	21.6634	21.9059	21.7846	CE3
contig_101_2347918_length_1451_multi_3_in_0_out_0.p1	23.0425	22.713	22.8778	27.5065	23.0993	25.3029	CE1
contig_111_2816_length_2658_multi_5_in_0_out_0.p1	NaN	NaN	NaN	23.3127	23.7915	23.5521	CE1
contig_121_1451063_length_1583_multi_8_in_0_out_0.p1	24.1386	24.1853	24.1619	25.3002	26.4139	25.8571	CE1
contig_121_16400_length_1843_multi_4_in_0_out_0.p1	22.8191	22.0161	22.4176	24.1321	24.0905	24.1113	CE1
contig_123_24636_length_1135_multi_7_in_0_out_1.p1;contig_111_855699_length_1009_multi_2_in_0_out_0.p1	NaN	NaN	NaN	23.2093	23.6875	23.4484	CE1
contig_51_1525718_length_1156_multi_4_in_0_out_0.p1;contig_81_7635143_length_1407_multi_3_in_0_out_0.p2	24.5393	24.6555	24.5974	25.2303	25.4042	25.3172	CE1
contig_123_185855_length_2240_multi_6_in_0_out_1.p1	25.6854	24.7053	25.1954	24.0785	23.8379	23.9582	CBM74
contig_91_688545_length_1029_multi_9_in_0_out_0.p1;contig_81_7313465_length_1052_multi_4_in_0_out_0.p1;contig_111_2568910_length_1017_multi_9_in_0_out_0.p1;contig_101_616491_length_1055_multi_6_in_0_out_0.p1;contig_91_6351784_length_1142_multi_4_in_0_out_0.p1;contig_81_2216648_length_1143_multi_39_in_0_out_0.p1	24.7499	28.6845	26.7172	22.5418	22.906	22.7239	CBM74
contig_101_987063_length_5509_multi_3_in_0_out_0.p1	23.1033	23.0075	23.0554	25.4302	25.7988	25.6145	CBM72
contig_71_9943915_length_3723_multi_4_in_0_out_0.p1	24.5203	24.6712	24.5957	24.7546	24.8087	24.7817	CBM72
contig_123_410736_length_1898_multi_3_in_2_out_0.p1	22.8092	22.3087	22.5589	25.6549	25.3403	25.4976	CBM6-CBM6-CBM6
contig_101_4032652_length_1519_multi_3_in_0_out_0.p1	24.8917	24.5433	24.7175	23.0479	26.3565	24.7022	CBM69
contig_71_8409273_length_1008_multi_5_in_0_out_0.p1	24.5276	23.3137	23.9206	NaN	NaN	NaN	CBM57
contig_81_1145870_length_2405_multi_3_in_0_out_0.p1	26.3991	26.8694	26.6343	25.8522	26.2549	26.0536	CBM50
contig_111_1961430_length_3140_multi_4_in_0_out_0.p1	24.7848	24.6585	24.7217	24.4784	25.136	24.8072	CBM4-GH9-DOC1
contig_81_8060132_length_3172_multi_3_in_0_out_0.p1	NaN	25.4679	25.4679	23.9117	24.216	24.0638	CBM4-GH9-DOC1
contig_111_21178_length_3317_multi_6_in_0_out_0.p1	24.0446	23.478	23.7613	23.4857	24.5684	24.027	CBM4-GH9-CBM37
contig_121_885903_length_1700_multi_6_in_0_out_0.p1;contig_91_3597388_length_1037_multi_3_in_0_out_0.p1	25.2325	25.0551	25.1438	26.5426	25.5124	26.0275	CBM48-GH13_9;GH13_9
contig_111_1606541_length_6645_multi_2_in_0_out_0.p2	25.1782	26.0063	25.5923	24.5903	25.0115	24.8009	CBM48-GH13_9
contig_111_608300_length_2549_multi_4_in_0_out_0.p1	24.1201	24.3938	24.257	NaN	NaN	NaN	CBM48-GH13_9
contig_123_411168_length_2357_multi_10_in_0_out_2.p1;contig_121_308165_length_2545_multi_5_in_0_out_0.p1	22.9059	22.4917	22.6988	NaN	22.5351	22.5351	CBM48-GH13_9
contig_81_6371202_length_2298_multi_3_in_0_out_0.p1	26.2138	25.3088	25.7613	24.8395	24.0845	24.462	CBM48-GH13_9
contig_111_280724_length_10678_multi_4_in_0_out_0.p1	23.8735	25.2755	24.5745	NaN	24.8839	24.8839	CBM48-GH13_14-DOC1
contig_41_11944890_length_2517_multi_5_in_0_out_0.p1	23.9395	NaN	23.9395	23.6171	22.9246	23.2708	CBM48-GH13_14-DOC1
contig_123_215807_length_5150_multi_8_in_0_out_0.p1	23.8992	25.2964	24.5978	24.7224	24.6148	24.6686	CBM48-GH13_14
contig_91_5965551_length_7401_multi_3_in_0_out_0.p4;contig_81_2429944_length_1784_multi_2_in_0_out_0.p3	24.1913	24.3313	24.2613	24.8724	26.0264	25.4494	CBM48-CE1;CE1
contig_121_224718_length_1346_multi_3_in_0_out_0.p1;contig_111_178968_length_4302_multi_5_in_0_out_0.p2	NaN	22.7899	22.7899	23.7491	23.8403	23.7947	CBM48-CE1
contig_61_15642551_length_1639_multi_2_in_0_out_0.p3	24.0571	25.0499	24.5535	24.9693	25.2322	25.1008	CBM48-CE1
contig_81_6009062_length_1008_multi_4_in_0_out_0.p1	NaN	NaN	NaN	23.3072	24.2864	23.7968	CBM48-CE1
contig_101_1342056_length_1730_multi_3_in_0_out_0.p1	22.2901	23.2322	22.7611	24.3074	26.4275	25.3675	CBM48
contig_71_9057457_length_2333_multi_3_in_0_out_0.p1	23.6243	23.4133	23.5188	NaN	NaN	NaN	CBM48
contig_101_642213_length_2200_multi_2_in_0_out_0.p1	23.4735	23.8048	23.6391	23.5596	24.5597	24.0597	CBM4
contig_91_145127_length_1319_multi_3_in_0_out_0.p1	23.577	NaN	23.577	24.1854	23.4928	23.8391	CBM4
contig_41_32196879_length_1685_multi_6_in_0_out_0.p1	24.5822	24.1707	24.3765	25.0734	25.9955	25.5345	CBM37-CBM37
contig_123_117141_length_1641_multi_22_in_0_out_0.p1	25.0008	23.8598	24.4303	23.215	22.8338	23.0244	CBM35-GH26
contig_111_659185_length_4909_multi_3_in_0_out_0.p1	24.1005	24.0103	24.0554	23.3047	25.652	24.4784	CBM32-CBM32
contig_121_804206_length_1202_multi_3_in_0_out_0.p2	23.5957	23.1114	23.3536	23.8403	24.8729	24.3566	CBM32
contig_123_32311_length_1292_multi_5_in_0_out_1.p1	24.9987	NaN	24.9987	27.4832	26.0461	26.7647	CBM30-CBM30
contig_101_2245997_length_1629_multi_6_in_0_out_0.p1	24.7023	22.8168	23.7596	NaN	NaN	NaN	CBM22-GH10
contig_123_161904_length_4994_multi_4_in_0_out_2.p2	NaN	NaN	NaN	23.7739	25.052	24.413	CBM22-CBM37-CE4
contig_123_118861_length_2840_multi_6_in_0_out_2.p1	NaN	NaN	NaN	23.4034	22.1415	22.7725	CBM18
